# Supplementary material for: (Acetonitrile){2-[bis­(pyridin-2-ylmethyl-κ2 N)amino-κN]-N-(2,6-dimethyl­phen­yl)acetamide-κO}(perchlorato-κO)zinc (acetonitrile){2-[bis­(pyridin-2-ylmethyl-κ2 N)amino-κN]-N-(2,6-dimethyl­phen­yl)acetamide-κO}zinc tris­(perchlorate)
Source: Acta Crystallogr Sect E Struct Rep Online. 2013 Jan 19;69(Pt 2):m112–3. doi: 10.1107/S1600536813001396 (PMC3569205; doi:10.1107/S1600536813001396)
Supplement: Supplementary file 1 [file e-69-0m112-sup1.cif]

##############################################################################
#                                                                            #
# This CIF contains the data in a paper accepted for publication in          #
# Acta Crystallographica Section E. It conforms to the requirements of       #
# Notes for Authors for Acta Crystallographica Section E, and has been       #
# peer reviewed under the auspices of the IUCr Commission on Journals.       #
#                                                                            #
# Full details of the Crystallographic Information File format               #
# are given in the paper "The Crystallographic Information File (CIF):       #
# a New Standard Archive File for Crystallography" by S. R. Hall, F. H.      #
# Allen and I. D. Brown [Acta Cryst. (1991), A47, 655-685].                  #
#                                                                            #
# The current version of the core CIF dictionary is obtainable from          #
# ftp://ftp.iucr.org/pub/cif_core.dic.                                       #
#                                                                            #
# Software is freely available for graphical display of the structure(s)     #
# in this CIF. For information consult the CIF software page                 #
# http://www.iucr.org/resources/cif/software.                                #
#                                                                            #
# This file may be used for bona fide research purposes within the           #
# scientific community so long as proper attribution is given to the journal # 
# article from which it was obtained.                                        #
#                                                                            #
##############################################################################
data_I
_audit_creation_method     SHELXL-97
_chemical_name_systematic
;
(Acetonitrile){2-[bis(pyridin-2-ylmethyl-\k^2^<i>N</i>)amino-\k<i>N</i>]-
<i>N</i>-(2,6-dimethylphenyl)acetamide-\k<i>O</i>}(perchlorato-\k<i>O</i>)zinc
(acetonitrile){2-[bis(pyridin-2-ylmethyl-\k^2^<i>N</i>)amino-\k<i>N</i>]-
<i>N</i>-(2,6-dimethylphenyl)acetamide-\k<i>O</i>}zinc
tris(perchlorate)
;
_chemical_name_common     ?
_chemical_formula_moiety
                         'C24 H27 Cl N5 O5 Zn +, C24 H27 N5 O Zn 2+, 3(Cl O4 -)'
_chemical_formula_sum     'C48 H54 Cl4 N10 O18 Zn2'
_chemical_formula_iupac
  '[Zn (C22 H24 N4 O) (C2 H3 N)] [Zn (Cl O4) (C22 H24 N4 O) (C2 H3 N)] (Cl O4)3'
_chemical_formula_weight     1331.59
_chemical_melting_point     ?
_symmetry_cell_setting     monoclinic
_symmetry_space_group_name_H-M     'C 2/c'
_symmetry_space_group_name_hall     '-C 2yc'
loop_
    _symmetry_equiv_pos_as_xyz
    'x, y, z'
    '-x, y, -z+1/2'
    'x+1/2, y+1/2, z'
    '-x+1/2, y+1/2, -z+1/2'
    '-x, -y, -z'
    'x, -y, z-1/2'
    '-x+1/2, -y+1/2, -z'
    'x+1/2, -y+1/2, z-1/2'
_cell_length_a     41.253(8)
_cell_length_b     15.057(3)
_cell_length_c     20.809(4)
_cell_angle_alpha     90.00
_cell_angle_beta     106.106(2)
_cell_angle_gamma     90.00
_cell_volume     12418(4)
_cell_formula_units_Z     8
_cell_measurement_reflns_used     8118
_cell_measurement_theta_min     2.38
_cell_measurement_theta_max     24.95
_cell_measurement_temperature     105(2)
_exptl_crystal_description     needle
_exptl_crystal_colour     colourless
_exptl_crystal_size_max     0.91
_exptl_crystal_size_mid     0.29
_exptl_crystal_size_min     0.22
_exptl_crystal_density_diffrn     1.490
_exptl_crystal_density_meas     ?
_exptl_crystal_density_method     'not measured'
_exptl_crystal_F_000     5716
_exptl_absorpt_coefficient_mu     1.026
_exptl_absorpt_correction_type     multi-scan
_exptl_absorpt_process_details     '(SADABS; Bruker, 2007)'
_exptl_absorpt_correction_T_min     0.5313
_exptl_absorpt_correction_T_max     0.7979
_diffrn_ambient_temperature     105(2)
_diffrn_radiation_type     MoK\a
_diffrn_radiation_wavelength     0.71073
_diffrn_radiation_source     'fine-focus sealed tube'
_diffrn_radiation_monochromator     graphite
_diffrn_measurement_device_type     'Bruker APEXII CCD'
_diffrn_measurement_method
                           'Sets of exposures each taken over 0.5\% \w rotation'
_diffrn_detector_area_resol_mean     8.3
_diffrn_reflns_number     43906
_diffrn_reflns_av_R_equivalents     0.0511
_diffrn_reflns_av_sigmaI/netI     0.0466
_diffrn_reflns_theta_min     1.69
_diffrn_reflns_theta_max     25.10
_diffrn_reflns_theta_full     25.10
_diffrn_measured_fraction_theta_max     0.993
_diffrn_measured_fraction_theta_full     0.993
_diffrn_reflns_limit_h_min     -44
_diffrn_reflns_limit_h_max     49
_diffrn_reflns_limit_k_min     -17
_diffrn_reflns_limit_k_max     17
_diffrn_reflns_limit_l_min     -24
_diffrn_reflns_limit_l_max     24
_diffrn_standards_number     0
_refine_special_details
;
Refinement of <i>F</i>^2^ against ALL reflections. Electron density from
disordered solvent removed by the <i>PLATON</i> SQUEEZE routine. Total void
volume is approximately 11% of the unit cell volume.
;
_reflns_number_total     10987
_reflns_number_gt     8503
_reflns_threshold_expression     I>2\s(I)
_refine_ls_structure_factor_coef     Fsqd
_refine_ls_matrix_type     full
_refine_ls_R_factor_all     0.0601
_refine_ls_R_factor_gt     0.0448
_refine_ls_wR_factor_gt     0.1166
_refine_ls_wR_factor_ref     0.1241
_refine_ls_goodness_of_fit_ref     1.065
_refine_ls_restrained_S_all     1.069
_refine_ls_number_reflns     10987
_refine_ls_number_parameters     782
_refine_ls_number_restraints     8
_refine_ls_hydrogen_treatment     constr
_refine_ls_weighting_scheme     calc
_refine_ls_weighting_details
         'calc w=1/[\s^2^(Fo^2^)+(0.0725P)^2^+5.6036P] where P=(Fo^2^+2Fc^2^)/3'
_atom_sites_solution_hydrogens     geom
_atom_sites_solution_primary     direct
_atom_sites_solution_secondary     difmap
_refine_ls_shift/su_max     0.002
_refine_ls_shift/su_mean     0.000
_refine_diff_density_max     0.893
_refine_diff_density_min     -0.662
_refine_ls_extinction_method     none
_refine_ls_extinction_coef     ?
loop_
    _atom_type_symbol
    _atom_type_description
    _atom_type_scat_dispersion_real
    _atom_type_scat_dispersion_imag
    _atom_type_scat_source
    'C' 'C' 0.0033 0.0016
                         'International Tables Vol C Tables 4.2.6.8 and 6.1.1.4'
    'H' 'H' 0.0000 0.0000
                         'International Tables Vol C Tables 4.2.6.8 and 6.1.1.4'
    'N' 'N' 0.0061 0.0033
                         'International Tables Vol C Tables 4.2.6.8 and 6.1.1.4'
    'O' 'O' 0.0106 0.0060
                         'International Tables Vol C Tables 4.2.6.8 and 6.1.1.4'
    'Cl' 'Cl' 0.1484 0.1585
                         'International Tables Vol C Tables 4.2.6.8 and 6.1.1.4'
    'Zn' 'Zn' 0.2839 1.4301
                         'International Tables Vol C Tables 4.2.6.8 and 6.1.1.4'
_computing_data_collection     'APEX2 (Bruker, 2007)'
_computing_cell_refinement     'SAINT-Plus (Bruker, 2007)'
_computing_data_reduction     'SAINT-Plus (Bruker, 2007)'
_computing_structure_solution     'SHELXTL (Sheldrick, 2008)'
_computing_structure_refinement     'SHELXTL (Sheldrick, 2008)'
_computing_molecular_graphics
;
SHELXTL (Sheldrick, 2008) and <i>Mercury</i> (Macrae <i>et al.</i>,
2008)
;
_computing_publication_material     'SHELXTL (Sheldrick, 2008)'
loop_
    _atom_site_type_symbol
    _atom_site_label
    _atom_site_fract_x
    _atom_site_fract_y
    _atom_site_fract_z
    _atom_site_U_iso_or_equiv
    _atom_site_adp_type
    _atom_site_calc_flag
    _atom_site_refinement_flags
    _atom_site_occupancy
    _atom_site_symmetry_multiplicity
    _atom_site_disorder_assembly
    _atom_site_disorder_group
    Zn Zn1A 0.853323(9) 0.59127(2) 0.162884(16) 0.02556(11) Uani d . 1 1 . .
    O O1A 0.86383(6) 0.64960(14) 0.25739(10) 0.0357(6) Uani d . 1 1 . .
    N N1A 0.85940(7) 0.63530(18) 0.36241(13) 0.0351(7) Uani d . 1 1 . .
    H H1A 0.8503 0.6055 0.3894 0.042 Uiso calc R 1 1 . .
    N N2A 0.82241(7) 0.50432(18) 0.21004(12) 0.0319(6) Uani d . 1 1 . .
    N N3A 0.80643(7) 0.64892(18) 0.12842(12) 0.0301(6) Uani d . 1 1 . .
    N N4A 0.88783(7) 0.49269(16) 0.20125(11) 0.0277(6) Uani d . 1 1 . .
    N N5A 0.88304(7) 0.67580(17) 0.12576(12) 0.0279(6) Uani d . 1 1 . .
    C C1A 0.88254(10) 0.7057(2) 0.39009(15) 0.0391(9) Uani d . 1 1 . .
    C C2A 0.86923(10) 0.7820(2) 0.41226(15) 0.0411(9) Uani d . 1 1 . .
    C C3A 0.89170(12) 0.8510(3) 0.43869(17) 0.0525(11) Uani d . 1 1 . .
    H H3A 0.8836 0.9036 0.4542 0.063 Uiso calc R 1 1 . .
    C C4A 0.92540(13) 0.8436(3) 0.44246(19) 0.0620(13) Uani d . 1 1 . .
    H H4A 0.9402 0.8913 0.4602 0.074 Uiso calc R 1 1 . .
    C C5A 0.93797(12) 0.7677(3) 0.42077(19) 0.0594(12) Uani d . 1 1 . .
    H H5A 0.9614 0.7637 0.4241 0.071 Uiso calc R 1 1 . .
    C C6A 0.91669(11) 0.6969(3) 0.39398(18) 0.0484(10) Uani d . 1 1 . .
    C C7A 0.83236(10) 0.7897(2) 0.40674(17) 0.0465(10) Uani d . 1 1 . .
    H H71A 0.8279 0.8470 0.4251 0.070 Uiso calc R 1 1 . .
    H H72A 0.8256 0.7414 0.4319 0.070 Uiso calc R 1 1 . .
    H H73A 0.8194 0.7858 0.3596 0.070 Uiso calc R 1 1 . .
    C C8A 0.93093(11) 0.6146(3) 0.3702(2) 0.0627(13) Uani d . 1 1 . .
    H H81A 0.9127 0.5722 0.3521 0.094 Uiso calc R 1 1 . .
    H H82A 0.9477 0.5874 0.4079 0.094 Uiso calc R 1 1 . .
    H H83A 0.9416 0.6309 0.3353 0.094 Uiso calc R 1 1 . .
    C C9A 0.85096(9) 0.6129(2) 0.29855(15) 0.0322(8) Uani d . 1 1 . .
    C C10A 0.82307(9) 0.5447(2) 0.27544(16) 0.0363(8) Uani d . 1 1 . .
    H H10A 0.8262 0.4972 0.3095 0.044 Uiso calc R 1 1 . .
    H H9A 0.8011 0.5736 0.2718 0.044 Uiso calc R 1 1 . .
    C C11A 0.78842(9) 0.5068(2) 0.16266(16) 0.0394(9) Uani d . 1 1 . .
    H H11A 0.7715 0.4891 0.1859 0.047 Uiso calc R 1 1 . .
    H H12A 0.7872 0.4640 0.1260 0.047 Uiso calc R 1 1 . .
    C C12A 0.78053(9) 0.5981(2) 0.13426(16) 0.0360(8) Uani d . 1 1 . .
    C C13A 0.80065(9) 0.7317(2) 0.10342(15) 0.0358(8) Uani d . 1 1 . .
    H H13A 0.8192 0.7668 0.0997 0.043 Uiso calc R 1 1 . .
    C C14A 0.76876(10) 0.7668(3) 0.08320(17) 0.0482(10) Uani d . 1 1 . .
    H H14A 0.7652 0.8259 0.0669 0.058 Uiso calc R 1 1 . .
    C C15A 0.74182(11) 0.7138(3) 0.08713(19) 0.0599(12) Uani d . 1 1 . .
    H H15A 0.7194 0.7356 0.0720 0.072 Uiso calc R 1 1 . .
    C C16A 0.74785(10) 0.6298(3) 0.11291(18) 0.0512(10) Uani d . 1 1 . .
    H H16A 0.7296 0.5933 0.1161 0.061 Uiso calc R 1 1 . .
    C C17A 0.83855(9) 0.4168(2) 0.21700(16) 0.0343(8) Uani d . 1 1 . .
    H H17A 0.8288 0.3819 0.1758 0.041 Uiso calc R 1 1 . .
    H H18A 0.8336 0.3848 0.2548 0.041 Uiso calc R 1 1 . .
    C C18A 0.87640(9) 0.4226(2) 0.22913(15) 0.0314(8) Uani d . 1 1 . .
    C C19A 0.92118(8) 0.4992(2) 0.20791(15) 0.0300(7) Uani d . 1 1 . .
    H H19A 0.9293 0.5486 0.1886 0.036 Uiso calc R 1 1 . .
    C C20A 0.94391(10) 0.4368(2) 0.24175(17) 0.0407(9) Uani d . 1 1 . .
    H H20A 0.9673 0.4430 0.2454 0.049 Uiso calc R 1 1 . .
    C C21A 0.93244(11) 0.3651(2) 0.27029(18) 0.0458(10) Uani d . 1 1 . .
    H H21A 0.9477 0.3210 0.2936 0.055 Uiso calc R 1 1 . .
    C C22A 0.89839(11) 0.3586(2) 0.26436(16) 0.0410(9) Uani d . 1 1 . .
    H H22A 0.8900 0.3103 0.2844 0.049 Uiso calc R 1 1 . .
    C C23A 0.90154(8) 0.7206(2) 0.11036(14) 0.0298(7) Uani d . 1 1 . .
    C C24A 0.92560(10) 0.7789(3) 0.09111(17) 0.0472(10) Uani d . 1 1 . .
    H H24A 0.9193 0.8410 0.0951 0.071 Uiso calc R 1 1 . .
    H H25A 0.9253 0.7667 0.0447 0.071 Uiso calc R 1 1 . .
    H H26A 0.9483 0.7682 0.1206 0.071 Uiso calc R 1 1 . .
    Zn Zn1B 0.850909(9) 0.10724(2) 0.182215(16) 0.02359(11) Uani d . 1 1 . .
    O O1B 0.86112(5) 0.16804(13) 0.27244(9) 0.0280(5) Uani d . 1 1 . .
    N N1B 0.86223(7) 0.15562(16) 0.38094(12) 0.0285(6) Uani d . 1 1 . .
    H H1B 0.8530 0.1312 0.4101 0.034 Uiso calc R 1 1 . .
    N N2B 0.81877(7) 0.02712(17) 0.23148(12) 0.0283(6) Uani d . 1 1 . .
    N N3B 0.80573(7) 0.12094(17) 0.11358(12) 0.0266(6) Uani d . 1 1 . .
    N N4B 0.88036(7) -0.00293(17) 0.20878(11) 0.0295(6) Uani d . 1 1 . .
    N N5B 0.88183(7) 0.18507(17) 0.14441(12) 0.0298(6) Uani d . 1 1 . .
    C C1B 0.88784(9) 0.2221(2) 0.40386(14) 0.0303(7) Uani d . 1 1 . .
    C C2B 0.87858(9) 0.3043(2) 0.42471(15) 0.0331(8) Uani d . 1 1 . .
    C C3B 0.90378(11) 0.3676(3) 0.44669(19) 0.0480(10) Uani d . 1 1 . .
    H H3B 0.8983 0.4240 0.4613 0.058 Uiso calc R 1 1 . .
    C C4B 0.93672(11) 0.3495(3) 0.4476(2) 0.0628(14) Uani d . 1 1 . .
    H H4B 0.9536 0.3938 0.4621 0.075 Uiso calc R 1 1 . .
    C C5B 0.94530(10) 0.2678(3) 0.42749(18) 0.0554(12) Uani d . 1 1 . .
    H H5B 0.9681 0.2560 0.4291 0.066 Uiso calc R 1 1 . .
    C C6B 0.92113(9) 0.2023(2) 0.40488(16) 0.0389(8) Uani d . 1 1 . .
    C C7B 0.84309(9) 0.3234(2) 0.42462(16) 0.0396(8) Uani d . 1 1 . .
    H H71B 0.8416 0.3839 0.4409 0.059 Uiso calc R 1 1 . .
    H H72B 0.8361 0.2810 0.4539 0.059 Uiso calc R 1 1 . .
    H H73B 0.8283 0.3177 0.3790 0.059 Uiso calc R 1 1 . .
    C C8B 0.93100(11) 0.1128(3) 0.3822(2) 0.0536(11) Uani d . 1 1 . .
    H H81B 0.9109 0.0750 0.3677 0.080 Uiso calc R 1 1 . .
    H H82B 0.9476 0.0842 0.4193 0.080 Uiso calc R 1 1 . .
    H H83B 0.9408 0.1215 0.3447 0.080 Uiso calc R 1 1 . .
    C C9B 0.85185(8) 0.12953(19) 0.31777(14) 0.0264(7) Uani d . 1 1 . .
    C C10B 0.82974(9) 0.0476(2) 0.30370(14) 0.0336(8) Uani d . 1 1 . .
    H H10B 0.8424 -0.0036 0.3283 0.040 Uiso calc R 1 1 . .
    H H9B 0.8096 0.0573 0.3200 0.040 Uiso calc R 1 1 . .
    C C11B 0.78361(9) 0.0504(2) 0.19832(16) 0.0355(8) Uani d . 1 1 . .
    H H11B 0.7762 0.0973 0.2245 0.043 Uiso calc R 1 1 . .
    H H12B 0.7692 -0.0023 0.1974 0.043 Uiso calc R 1 1 . .
    C C12B 0.77897(8) 0.0831(2) 0.12761(15) 0.0304(7) Uani d . 1 1 . .
    C C13B 0.80221(9) 0.1555(2) 0.05235(14) 0.0305(7) Uani d . 1 1 . .
    H H13B 0.8212 0.1819 0.0427 0.037 Uiso calc R 1 1 . .
    C C14B 0.77192(9) 0.1537(2) 0.00329(16) 0.0392(8) Uani d . 1 1 . .
    H H14B 0.7699 0.1788 -0.0395 0.047 Uiso calc R 1 1 . .
    C C15B 0.74445(9) 0.1144(3) 0.01802(18) 0.0443(9) Uani d . 1 1 . .
    H H15B 0.7232 0.1120 -0.0148 0.053 Uiso calc R 1 1 . .
    C C16B 0.74821(9) 0.0789(2) 0.08056(17) 0.0401(9) Uani d . 1 1 . .
    H H16B 0.7296 0.0515 0.0911 0.048 Uiso calc R 1 1 . .
    C C17B 0.82742(9) -0.0648(2) 0.21670(15) 0.0341(8) Uani d . 1 1 . .
    H H17B 0.8152 -0.0801 0.1700 0.041 Uiso calc R 1 1 . .
    H H18B 0.8203 -0.1068 0.2467 0.041 Uiso calc R 1 1 . .
    C C18B 0.86462(10) -0.0734(2) 0.22624(14) 0.0347(8) Uani d . 1 1 . .
    C C19B 0.91337(9) -0.0069(2) 0.21427(15) 0.0383(8) Uani d . 1 1 . .
    H H19B 0.9241 0.0431 0.2012 0.046 Uiso calc R 1 1 . .
    C C20B 0.93232(12) -0.0811(3) 0.23819(19) 0.0541(11) Uani d . 1 1 . .
    H H20B 0.9558 -0.0819 0.2424 0.065 Uiso calc R 1 1 . .
    C C21B 0.91691(13) -0.1536(3) 0.25579(19) 0.0604(13) Uani d . 1 1 . .
    H H21B 0.9295 -0.2057 0.2717 0.072 Uiso calc R 1 1 . .
    C C22B 0.88279(13) -0.1505(2) 0.25024(17) 0.0515(11) Uani d . 1 1 . .
    H H22B 0.8718 -0.2004 0.2626 0.062 Uiso calc R 1 1 . .
    C C23B 0.90020(8) 0.2236(2) 0.12319(15) 0.0281(7) Uani d . 1 1 . .
    C C24B 0.92369(9) 0.2734(2) 0.09660(17) 0.0398(8) Uani d . 1 1 . .
    H H24B 0.9197 0.3372 0.1000 0.060 Uiso calc R 1 1 . .
    H H25B 0.9204 0.2575 0.0496 0.060 Uiso calc R 1 1 . .
    H H26B 0.9469 0.2593 0.1222 0.060 Uiso calc R 1 1 . .
    Cl Cl1C 0.75770(2) 0.28630(6) 0.23363(4) 0.0396(2) Uani d . 1 1 . .
    O O1C 0.75333(10) 0.3701(2) 0.25924(17) 0.0862(12) Uani d . 1 1 . .
    O O2C 0.78840(7) 0.24711(19) 0.27441(14) 0.0571(7) Uani d . 1 1 . .
    O O3C 0.73026(8) 0.2301(2) 0.23552(16) 0.0809(11) Uani d . 1 1 . .
    O O4C 0.76038(7) 0.29391(18) 0.16670(12) 0.0530(7) Uani d . 1 1 . .
    Cl Cl1D 0.850080(19) 0.44683(5) 0.03225(3) 0.02583(17) Uani d . 1 1 . .
    O O1D 0.83426(6) 0.51464(14) 0.06334(10) 0.0336(5) Uani d . 1 1 . .
    O O2D 0.88496(6) 0.46675(16) 0.04288(11) 0.0383(6) Uani d . 1 1 . .
    O O3D 0.83300(6) 0.44678(15) -0.03836(10) 0.0338(5) Uani d . 1 1 . .
    O O4D 0.84614(6) 0.36250(15) 0.06091(11) 0.0381(6) Uani d . 1 1 . .
    Cl Cl1E 0.83903(2) -0.05427(5) 0.02203(4) 0.0377(2) Uani d . 1 1 . .
    O O1E 0.86080(8) 0.0128(2) 0.05791(13) 0.0635(8) Uani d . 1 1 . .
    O O2E 0.80982(8) -0.06216(17) 0.04704(13) 0.0554(8) Uani d . 1 1 . .
    O O3E 0.85568(9) -0.13788(19) 0.02709(15) 0.0730(10) Uani d . 1 1 . .
    O O4E 0.82850(6) -0.02999(15) -0.04755(10) 0.0376(6) Uani d . 1 1 . .
    Cl Cl1F 1.0000 0.70818(12) 0.2500 0.0630(4) Uani d SD 1 2 . .
    O O1F 0.99954(17) 0.7857(4) 0.2109(4) 0.091(3) Uani d PD 0.50 1 . .
    O O2F 0.9785(3) 0.6454(9) 0.2089(7) 0.201(9) Uani d PD 0.50 1 . .
    O O3F 0.9906(3) 0.7262(9) 0.3106(4) 0.169(6) Uani d PD 0.50 1 . .
    O O4F 1.03261(14) 0.6715(6) 0.2706(4) 0.0487(17) Uani d PD 0.50 1 . .
    Cl Cl1G 0.9993(2) 0.18690(15) 0.2590(3) 0.0619(13) Uani d PD 0.50 1 . .
    O O1G 0.9975(2) 0.2081(7) 0.3251(3) 0.099(3) Uani d PD 0.50 1 . .
    O O2G 0.9977(2) 0.2677(5) 0.2198(4) 0.102(3) Uani d PD 0.50 1 . .
    O O3G 1.0325(2) 0.1570(7) 0.2653(4) 0.058(2) Uani d PD 0.50 1 . .
    O O4G 0.9744(4) 0.1271(10) 0.2236(9) 0.177(9) Uani d PD 0.50 1 . .
loop_
    _atom_site_aniso_label
    _atom_site_aniso_U_11
    _atom_site_aniso_U_22
    _atom_site_aniso_U_33
    _atom_site_aniso_U_12
    _atom_site_aniso_U_13
    _atom_site_aniso_U_23
    Zn1A 0.0336(2) 0.0267(2) 0.02145(19) -0.00585(15) 0.01601(15) -0.00028(13)
    O1A 0.0585(16) 0.0321(12) 0.0247(11) -0.0157(11) 0.0252(11) -0.0058(9)
    N1A 0.0521(19) 0.0370(16) 0.0237(14) -0.0075(13) 0.0230(13) -0.0007(11)
    N2A 0.0405(17) 0.0357(15) 0.0262(13) -0.0123(13) 0.0205(12) -0.0069(11)
    N3A 0.0319(16) 0.0360(16) 0.0268(14) -0.0038(12) 0.0155(12) -0.0065(11)
    N4A 0.0405(17) 0.0247(13) 0.0204(12) -0.0064(12) 0.0124(11) 0.0003(10)
    N5A 0.0360(16) 0.0282(14) 0.0220(13) -0.0023(12) 0.0123(12) 0.0038(10)
    C1A 0.059(3) 0.045(2) 0.0185(15) -0.0104(18) 0.0196(16) -0.0038(14)
    C2A 0.064(3) 0.043(2) 0.0184(15) -0.0044(18) 0.0158(16) -0.0033(14)
    C3A 0.080(3) 0.050(2) 0.0283(19) -0.011(2) 0.017(2) -0.0108(16)
    C4A 0.084(4) 0.066(3) 0.037(2) -0.032(3) 0.018(2) -0.021(2)
    C5A 0.068(3) 0.077(3) 0.039(2) -0.024(2) 0.024(2) -0.022(2)
    C6A 0.066(3) 0.053(2) 0.0343(19) -0.014(2) 0.0269(19) -0.0153(17)
    C7A 0.069(3) 0.043(2) 0.0305(18) 0.0051(19) 0.0178(18) -0.0040(15)
    C8A 0.055(3) 0.083(3) 0.060(3) -0.012(2) 0.033(2) -0.032(2)
    C9A 0.047(2) 0.0301(17) 0.0269(17) -0.0046(15) 0.0227(15) -0.0010(13)
    C10A 0.056(2) 0.0345(18) 0.0282(17) -0.0119(17) 0.0275(16) -0.0047(14)
    C11A 0.042(2) 0.049(2) 0.0333(18) -0.0195(17) 0.0201(16) -0.0115(15)
    C12A 0.033(2) 0.056(2) 0.0238(16) -0.0071(17) 0.0162(14) -0.0118(15)
    C13A 0.039(2) 0.045(2) 0.0258(16) 0.0003(16) 0.0148(15) -0.0082(14)
    C14A 0.051(3) 0.070(3) 0.0244(18) 0.015(2) 0.0121(17) -0.0015(17)
    C15A 0.036(2) 0.108(4) 0.038(2) 0.015(2) 0.0150(18) 0.006(2)
    C16A 0.042(2) 0.085(3) 0.0302(19) -0.007(2) 0.0166(17) 0.0027(19)
    C17A 0.053(2) 0.0292(17) 0.0286(17) -0.0150(16) 0.0246(16) -0.0050(13)
    C18A 0.055(2) 0.0224(16) 0.0210(15) -0.0104(15) 0.0178(15) -0.0039(12)
    C19A 0.036(2) 0.0290(17) 0.0273(16) -0.0044(14) 0.0123(14) 0.0012(13)
    C20A 0.044(2) 0.043(2) 0.0370(19) 0.0028(17) 0.0141(17) 0.0000(15)
    C21A 0.063(3) 0.035(2) 0.039(2) 0.0108(18) 0.0149(19) 0.0054(16)
    C22A 0.077(3) 0.0217(17) 0.0294(18) -0.0029(17) 0.0233(18) 0.0018(13)
    C23A 0.035(2) 0.0377(18) 0.0165(14) -0.0063(15) 0.0070(13) 0.0032(12)
    C24A 0.050(2) 0.063(3) 0.0301(18) -0.027(2) 0.0136(17) 0.0120(17)
    Zn1B 0.0323(2) 0.02355(19) 0.01785(18) -0.00281(15) 0.01191(15) 0.00170(13)
    O1B 0.0390(13) 0.0292(12) 0.0199(10) -0.0083(10) 0.0148(9) -0.0004(8)
    N1B 0.0420(17) 0.0286(14) 0.0200(12) -0.0082(12) 0.0171(12) -0.0026(10)
    N2B 0.0417(17) 0.0279(14) 0.0186(12) -0.0111(12) 0.0140(11) -0.0053(10)
    N3B 0.0317(16) 0.0276(13) 0.0244(13) -0.0009(11) 0.0140(11) -0.0030(10)
    N4B 0.0459(18) 0.0264(14) 0.0195(12) 0.0023(12) 0.0143(12) 0.0006(10)
    N5B 0.0361(17) 0.0309(14) 0.0248(13) -0.0018(13) 0.0126(12) 0.0026(11)
    C1B 0.041(2) 0.0364(18) 0.0170(14) -0.0105(15) 0.0134(13) -0.0042(12)
    C2B 0.048(2) 0.0337(18) 0.0227(15) -0.0107(16) 0.0191(15) -0.0046(13)
    C3B 0.067(3) 0.043(2) 0.045(2) -0.023(2) 0.033(2) -0.0189(17)
    C4B 0.059(3) 0.086(3) 0.056(3) -0.043(2) 0.037(2) -0.039(2)
    C5B 0.043(2) 0.092(3) 0.038(2) -0.022(2) 0.0228(18) -0.029(2)
    C6B 0.042(2) 0.053(2) 0.0247(16) -0.0063(18) 0.0153(15) -0.0099(15)
    C7B 0.054(2) 0.0364(19) 0.0300(18) -0.0040(17) 0.0149(16) -0.0051(14)
    C8B 0.050(3) 0.068(3) 0.043(2) 0.008(2) 0.0126(19) -0.0159(19)
    C9B 0.0375(19) 0.0229(15) 0.0231(15) -0.0012(13) 0.0157(14) -0.0019(12)
    C10B 0.055(2) 0.0329(18) 0.0181(15) -0.0144(16) 0.0191(15) -0.0053(12)
    C11B 0.041(2) 0.040(2) 0.0337(18) -0.0138(16) 0.0234(16) -0.0060(14)
    C12B 0.0316(19) 0.0346(18) 0.0289(17) -0.0041(14) 0.0148(14) -0.0095(13)
    C13B 0.038(2) 0.0323(18) 0.0237(16) 0.0019(14) 0.0118(14) 0.0011(13)
    C14B 0.042(2) 0.049(2) 0.0258(17) 0.0093(17) 0.0066(15) 0.0006(15)
    C15B 0.030(2) 0.062(3) 0.037(2) 0.0012(18) 0.0034(16) -0.0092(17)
    C16B 0.034(2) 0.052(2) 0.038(2) -0.0043(17) 0.0157(16) -0.0107(16)
    C17B 0.062(3) 0.0224(16) 0.0216(16) -0.0105(15) 0.0183(16) -0.0029(12)
    C18B 0.068(3) 0.0233(16) 0.0142(14) -0.0010(16) 0.0135(15) -0.0031(12)
    C19B 0.050(2) 0.040(2) 0.0276(17) 0.0092(17) 0.0155(16) -0.0012(14)
    C20B 0.072(3) 0.054(3) 0.041(2) 0.031(2) 0.023(2) 0.0041(18)
    C21B 0.100(4) 0.049(3) 0.036(2) 0.037(3) 0.025(2) 0.0056(18)
    C22B 0.105(4) 0.0265(19) 0.0273(18) 0.008(2) 0.025(2) 0.0015(14)
    C23B 0.0345(19) 0.0276(17) 0.0240(15) 0.0004(14) 0.0112(14) 0.0011(12)
    C24B 0.040(2) 0.048(2) 0.0365(19) -0.0099(17) 0.0182(16) 0.0063(15)
    Cl1C 0.0416(5) 0.0407(5) 0.0386(5) -0.0035(4) 0.0145(4) 0.0062(4)
    O1C 0.147(4) 0.0483(19) 0.095(3) 0.0210(19) 0.086(3) 0.0033(16)
    O2C 0.0470(17) 0.0647(19) 0.0505(16) 0.0011(14) -0.0019(13) 0.0012(14)
    O3C 0.0491(19) 0.109(3) 0.074(2) -0.0276(18) -0.0015(16) 0.0512(19)
    O4C 0.0686(19) 0.0579(17) 0.0348(14) -0.0013(14) 0.0182(13) 0.0032(12)
    Cl1D 0.0305(4) 0.0283(4) 0.0233(4) -0.0013(3) 0.0151(3) -0.0022(3)
    O1D 0.0405(14) 0.0354(13) 0.0281(11) 0.0048(10) 0.0151(10) -0.0096(9)
    O2D 0.0308(14) 0.0494(15) 0.0392(13) -0.0029(11) 0.0174(11) 0.0063(11)
    O3D 0.0397(14) 0.0441(14) 0.0208(11) 0.0025(11) 0.0138(10) -0.0056(9)
    O4D 0.0473(16) 0.0306(12) 0.0406(13) -0.0016(11) 0.0191(11) 0.0043(10)
    Cl1E 0.0660(6) 0.0328(4) 0.0176(4) 0.0110(4) 0.0173(4) 0.0008(3)
    O1E 0.075(2) 0.076(2) 0.0349(15) -0.0066(17) 0.0065(14) -0.0191(14)
    O2E 0.097(2) 0.0415(15) 0.0466(15) 0.0042(15) 0.0510(16) -0.0005(12)
    O3E 0.116(3) 0.0520(18) 0.0602(19) 0.0424(18) 0.0406(19) 0.0181(14)
    O4E 0.0511(16) 0.0474(14) 0.0159(10) 0.0017(12) 0.0122(10) 0.0028(9)
    Cl1F 0.0300(8) 0.0834(12) 0.0714(10) 0.000 0.0072(7) 0.000
    O1F 0.048(4) 0.065(4) 0.136(7) -0.019(4) -0.012(5) 0.066(4)
    O2F 0.128(11) 0.200(17) 0.201(17) -0.126(12) -0.077(10) 0.096(12)
    O3F 0.164(11) 0.202(13) 0.201(12) 0.081(10) 0.150(10) 0.073(10)
    O4F 0.034(4) 0.062(4) 0.049(3) 0.014(3) 0.011(3) -0.003(3)
    Cl1G 0.0392(11) 0.0748(12) 0.076(4) -0.012(2) 0.024(2) -0.030(2)
    O1G 0.088(6) 0.144(8) 0.080(5) 0.025(5) 0.047(4) -0.008(5)
    O2G 0.077(5) 0.081(5) 0.155(10) -0.002(5) 0.043(8) 0.048(5)
    O3G 0.046(5) 0.078(6) 0.051(4) 0.018(4) 0.016(3) -0.002(3)
    O4G 0.103(11) 0.122(12) 0.262(19) -0.064(10) -0.020(10) -0.007(10)
_geom_special_details
;
All e.s.d.'s (except the e.s.d. in the dihedral angle between two l.s. planes)
are estimated using the full covariance matrix. The cell e.s.d.'s are taken
into account individually in the estimation of e.s.d.'s in distances, angles
and torsion angles; correlations between e.s.d.'s in cell parameters are only
used when they are defined by crystal symmetry. An approximate (isotropic)
treatment of cell e.s.d.'s is used for estimating e.s.d.'s involving l.s.
planes.
;
loop_
    _geom_bond_atom_site_label_1
    _geom_bond_atom_site_label_2
    _geom_bond_site_symmetry_2
    _geom_bond_distance
    _geom_bond_publ_flag
    Zn1A N4A . 2.058(3) y
    Zn1A N3A . 2.059(3) y
    Zn1A N5A . 2.060(3) y
    Zn1A O1A . 2.087(2) y
    Zn1A N2A . 2.236(2) y
    Zn1A O1D . 2.310(2) y
    O1A C9A . 1.254(4) ?
    N1A C9A . 1.321(4) ?
    N1A C1A . 1.435(4) ?
    N1A H1A . 0.8800 ?
    N2A C17A . 1.466(4) ?
    N2A C11A . 1.474(4) ?
    N2A C10A . 1.484(4) ?
    N3A C13A . 1.346(4) ?
    N3A C12A . 1.347(4) ?
    N4A C19A . 1.347(4) ?
    N4A C18A . 1.351(4) ?
    N5A C23A . 1.129(4) ?
    C1A C6A . 1.395(5) ?
    C1A C2A . 1.406(5) ?
    C2A C3A . 1.399(5) ?
    C2A C7A . 1.498(5) ?
    C3A C4A . 1.375(6) ?
    C3A H3A . 0.9500 ?
    C4A C5A . 1.381(6) ?
    C4A H4A . 0.9500 ?
    C5A C6A . 1.396(5) ?
    C5A H5A . 0.9500 ?
    C6A C8A . 1.512(6) ?
    C7A H71A . 0.9800 ?
    C7A H72A . 0.9800 ?
    C7A H73A . 0.9800 ?
    C8A H81A . 0.9800 ?
    C8A H82A . 0.9800 ?
    C8A H83A . 0.9800 ?
    C9A C10A . 1.517(5) ?
    C10A H10A . 0.9900 ?
    C10A H9A . 0.9900 ?
    C11A C12A . 1.496(5) ?
    C11A H11A . 0.9900 ?
    C11A H12A . 0.9900 ?
    C12A C16A . 1.382(5) ?
    C13A C14A . 1.371(5) ?
    C13A H13A . 0.9500 ?
    C14A C15A . 1.389(6) ?
    C14A H14A . 0.9500 ?
    C15A C16A . 1.369(6) ?
    C15A H15A . 0.9500 ?
    C16A H16A . 0.9500 ?
    C17A C18A . 1.514(5) ?
    C17A H17A . 0.9900 ?
    C17A H18A . 0.9900 ?
    C18A C22A . 1.386(5) ?
    C19A C20A . 1.376(5) ?
    C19A H19A . 0.9500 ?
    C20A C21A . 1.378(5) ?
    C20A H20A . 0.9500 ?
    C21A C22A . 1.379(5) ?
    C21A H21A . 0.9500 ?
    C22A H22A . 0.9500 ?
    C23A C24A . 1.462(4) ?
    C24A H24A . 0.9800 ?
    C24A H25A . 0.9800 ?
    C24A H26A . 0.9800 ?
    Zn1B N3B . 2.020(3) y
    Zn1B O1B . 2.025(2) y
    Zn1B N4B . 2.040(3) y
    Zn1B N5B . 2.043(3) y
    Zn1B N2B . 2.240(2) y
    O1B C9B . 1.254(3) ?
    N1B C9B . 1.324(4) ?
    N1B C1B . 1.437(4) ?
    N1B H1B . 0.8800 ?
    N2B C11B . 1.466(4) ?
    N2B C10B . 1.477(4) ?
    N2B C17B . 1.483(4) ?
    N3B C12B . 1.344(4) ?
    N3B C13B . 1.346(4) ?
    N4B C19B . 1.336(4) ?
    N4B C18B . 1.346(4) ?
    N5B C23B . 1.137(4) ?
    C1B C6B . 1.400(5) ?
    C1B C2B . 1.400(4) ?
    C2B C3B . 1.391(5) ?
    C2B C7B . 1.492(5) ?
    C3B C4B . 1.381(6) ?
    C3B H3B . 0.9500 ?
    C4B C5B . 1.377(6) ?
    C4B H4B . 0.9500 ?
    C5B C6B . 1.388(5) ?
    C5B H5B . 0.9500 ?
    C6B C8B . 1.521(5) ?
    C7B H71B . 0.9800 ?
    C7B H72B . 0.9800 ?
    C7B H73B . 0.9800 ?
    C8B H81B . 0.9800 ?
    C8B H82B . 0.9800 ?
    C8B H83B . 0.9800 ?
    C9B C10B . 1.513(4) ?
    C10B H10B . 0.9900 ?
    C10B H9B . 0.9900 ?
    C11B C12B . 1.513(4) ?
    C11B H11B . 0.9900 ?
    C11B H12B . 0.9900 ?
    C12B C16B . 1.372(5) ?
    C13B C14B . 1.377(5) ?
    C13B H13B . 0.9500 ?
    C14B C15B . 1.386(5) ?
    C14B H14B . 0.9500 ?
    C15B C16B . 1.376(5) ?
    C15B H15B . 0.9500 ?
    C16B H16B . 0.9500 ?
    C17B C18B . 1.497(5) ?
    C17B H17B . 0.9900 ?
    C17B H18B . 0.9900 ?
    C18B C22B . 1.396(5) ?
    C19B C20B . 1.375(5) ?
    C19B H19B . 0.9500 ?
    C20B C21B . 1.363(6) ?
    C20B H20B . 0.9500 ?
    C21B C22B . 1.381(6) ?
    C21B H21B . 0.9500 ?
    C22B H22B . 0.9500 ?
    C23B C24B . 1.451(4) ?
    C24B H24B . 0.9800 ?
    C24B H25B . 0.9800 ?
    C24B H26B . 0.9800 ?
    Cl1C O1C . 1.401(3) ?
    Cl1C O3C . 1.422(3) ?
    Cl1C O4C . 1.432(3) ?
    Cl1C O2C . 1.441(3) ?
    Cl1D O2D . 1.426(2) ?
    Cl1D O4D . 1.431(2) ?
    Cl1D O3D . 1.443(2) ?
    Cl1D O1D . 1.456(2) ?
    Cl1E O1E . 1.418(3) ?
    Cl1E O3E . 1.424(3) ?
    Cl1E O4E . 1.439(2) ?
    Cl1E O2E . 1.444(3) ?
    Cl1F O4F . 1.406(4) ?
    Cl1F O2F . 1.411(5) ?
    Cl1F O1F . 1.420(4) ?
    Cl1F O3F . 1.443(5) ?
    Cl1G O3G . 1.410(5) ?
    Cl1G O4G . 1.412(5) ?
    Cl1G O1G . 1.436(5) ?
    Cl1G O2G . 1.456(4) ?
loop_
    _geom_angle_atom_site_label_1
    _geom_angle_atom_site_label_2
    _geom_angle_atom_site_label_3
    _geom_angle_site_symmetry_1
    _geom_angle_site_symmetry_3
    _geom_angle
    _geom_angle_publ_flag
    N4A Zn1A N3A . . 157.06(10) ?
    N4A Zn1A N5A . . 99.87(10) ?
    N3A Zn1A N5A . . 102.02(10) ?
    N4A Zn1A O1A . . 89.86(9) ?
    N3A Zn1A O1A . . 94.60(10) ?
    N5A Zn1A O1A . . 95.95(9) ?
    N4A Zn1A N2A . . 79.92(10) ?
    N3A Zn1A N2A . . 78.72(10) ?
    N5A Zn1A N2A . . 176.00(9) ?
    O1A Zn1A N2A . . 80.06(9) ?
    N4A Zn1A O1D . . 90.82(9) ?
    N3A Zn1A O1D . . 81.08(9) ?
    N5A Zn1A O1D . . 93.57(9) ?
    O1A Zn1A O1D . . 170.19(8) ?
    N2A Zn1A O1D . . 90.42(9) ?
    C9A O1A Zn1A . . 116.2(2) ?
    C9A N1A C1A . . 123.5(3) ?
    C9A N1A H1A . . 118.2 ?
    C1A N1A H1A . . 118.2 ?
    C17A N2A C11A . . 114.3(3) ?
    C17A N2A C10A . . 112.7(3) ?
    C11A N2A C10A . . 112.0(3) ?
    C17A N2A Zn1A . . 105.74(18) ?
    C11A N2A Zn1A . . 104.13(19) ?
    C10A N2A Zn1A . . 107.15(18) ?
    C13A N3A C12A . . 120.1(3) ?
    C13A N3A Zn1A . . 125.0(2) ?
    C12A N3A Zn1A . . 114.9(2) ?
    C19A N4A C18A . . 118.7(3) ?
    C19A N4A Zn1A . . 124.3(2) ?
    C18A N4A Zn1A . . 116.3(2) ?
    C23A N5A Zn1A . . 173.9(3) ?
    C6A C1A C2A . . 122.6(3) ?
    C6A C1A N1A . . 120.1(3) ?
    C2A C1A N1A . . 117.3(3) ?
    C3A C2A C1A . . 117.4(4) ?
    C3A C2A C7A . . 121.4(3) ?
    C1A C2A C7A . . 121.2(3) ?
    C4A C3A C2A . . 120.7(4) ?
    C4A C3A H3A . . 119.6 ?
    C2A C3A H3A . . 119.6 ?
    C3A C4A C5A . . 120.9(4) ?
    C3A C4A H4A . . 119.5 ?
    C5A C4A H4A . . 119.5 ?
    C4A C5A C6A . . 120.7(4) ?
    C4A C5A H5A . . 119.6 ?
    C6A C5A H5A . . 119.6 ?
    C1A C6A C5A . . 117.6(4) ?
    C1A C6A C8A . . 122.4(3) ?
    C5A C6A C8A . . 119.9(4) ?
    C2A C7A H71A . . 109.5 ?
    C2A C7A H72A . . 109.5 ?
    H71A C7A H72A . . 109.5 ?
    C2A C7A H73A . . 109.5 ?
    H71A C7A H73A . . 109.5 ?
    H72A C7A H73A . . 109.5 ?
    C6A C8A H81A . . 109.5 ?
    C6A C8A H82A . . 109.5 ?
    H81A C8A H82A . . 109.5 ?
    C6A C8A H83A . . 109.5 ?
    H81A C8A H83A . . 109.5 ?
    H82A C8A H83A . . 109.5 ?
    O1A C9A N1A . . 122.1(3) ?
    O1A C9A C10A . . 120.6(3) ?
    N1A C9A C10A . . 117.2(3) ?
    N2A C10A C9A . . 112.8(2) ?
    N2A C10A H10A . . 109.0 ?
    C9A C10A H10A . . 109.0 ?
    N2A C10A H9A . . 109.0 ?
    C9A C10A H9A . . 109.0 ?
    H10A C10A H9A . . 107.8 ?
    N2A C11A C12A . . 110.5(3) ?
    N2A C11A H11A . . 109.6 ?
    C12A C11A H11A . . 109.6 ?
    N2A C11A H12A . . 109.6 ?
    C12A C11A H12A . . 109.6 ?
    H11A C11A H12A . . 108.1 ?
    N3A C12A C16A . . 120.1(4) ?
    N3A C12A C11A . . 117.8(3) ?
    C16A C12A C11A . . 122.0(3) ?
    N3A C13A C14A . . 121.8(4) ?
    N3A C13A H13A . . 119.1 ?
    C14A C13A H13A . . 119.1 ?
    C13A C14A C15A . . 118.4(4) ?
    C13A C14A H14A . . 120.8 ?
    C15A C14A H14A . . 120.8 ?
    C16A C15A C14A . . 119.5(4) ?
    C16A C15A H15A . . 120.2 ?
    C14A C15A H15A . . 120.2 ?
    C15A C16A C12A . . 120.0(4) ?
    C15A C16A H16A . . 120.0 ?
    C12A C16A H16A . . 120.0 ?
    N2A C17A C18A . . 112.6(3) ?
    N2A C17A H17A . . 109.1 ?
    C18A C17A H17A . . 109.1 ?
    N2A C17A H18A . . 109.1 ?
    C18A C17A H18A . . 109.1 ?
    H17A C17A H18A . . 107.8 ?
    N4A C18A C22A . . 121.0(3) ?
    N4A C18A C17A . . 116.1(3) ?
    C22A C18A C17A . . 122.8(3) ?
    N4A C19A C20A . . 122.3(3) ?
    N4A C19A H19A . . 118.8 ?
    C20A C19A H19A . . 118.8 ?
    C19A C20A C21A . . 119.3(4) ?
    C19A C20A H20A . . 120.4 ?
    C21A C20A H20A . . 120.4 ?
    C20A C21A C22A . . 118.7(3) ?
    C20A C21A H21A . . 120.7 ?
    C22A C21A H21A . . 120.7 ?
    C21A C22A C18A . . 120.0(3) ?
    C21A C22A H22A . . 120.0 ?
    C18A C22A H22A . . 120.0 ?
    N5A C23A C24A . . 179.4(4) ?
    C23A C24A H24A . . 109.5 ?
    C23A C24A H25A . . 109.5 ?
    H24A C24A H25A . . 109.5 ?
    C23A C24A H26A . . 109.5 ?
    H24A C24A H26A . . 109.5 ?
    H25A C24A H26A . . 109.5 ?
    N3B Zn1B O1B . . 121.54(9) ?
    N3B Zn1B N4B . . 129.65(10) ?
    O1B Zn1B N4B . . 99.28(9) ?
    N3B Zn1B N5B . . 102.79(10) ?
    O1B Zn1B N5B . . 96.10(9) ?
    N4B Zn1B N5B . . 100.51(11) ?
    N3B Zn1B N2B . . 80.29(10) ?
    O1B Zn1B N2B . . 79.43(8) ?
    N4B Zn1B N2B . . 79.72(10) ?
    N5B Zn1B N2B . . 175.48(9) ?
    C9B O1B Zn1B . . 117.38(19) ?
    C9B N1B C1B . . 122.8(2) ?
    C9B N1B H1B . . 118.6 ?
    C1B N1B H1B . . 118.6 ?
    C11B N2B C10B . . 114.4(3) ?
    C11B N2B C17B . . 112.9(3) ?
    C10B N2B C17B . . 112.5(2) ?
    C11B N2B Zn1B . . 106.84(18) ?
    C10B N2B Zn1B . . 107.45(18) ?
    C17B N2B Zn1B . . 101.59(18) ?
    C12B N3B C13B . . 119.3(3) ?
    C12B N3B Zn1B . . 117.1(2) ?
    C13B N3B Zn1B . . 123.0(2) ?
    C19B N4B C18B . . 119.9(3) ?
    C19B N4B Zn1B . . 125.2(2) ?
    C18B N4B Zn1B . . 114.8(2) ?
    C23B N5B Zn1B . . 175.6(3) ?
    C6B C1B C2B . . 122.3(3) ?
    C6B C1B N1B . . 119.0(3) ?
    C2B C1B N1B . . 118.7(3) ?
    C3B C2B C1B . . 117.7(3) ?
    C3B C2B C7B . . 120.8(3) ?
    C1B C2B C7B . . 121.5(3) ?
    C4B C3B C2B . . 120.8(4) ?
    C4B C3B H3B . . 119.6 ?
    C2B C3B H3B . . 119.6 ?
    C5B C4B C3B . . 120.5(4) ?
    C5B C4B H4B . . 119.8 ?
    C3B C4B H4B . . 119.8 ?
    C4B C5B C6B . . 121.1(4) ?
    C4B C5B H5B . . 119.4 ?
    C6B C5B H5B . . 119.4 ?
    C5B C6B C1B . . 117.6(3) ?
    C5B C6B C8B . . 120.4(3) ?
    C1B C6B C8B . . 122.0(3) ?
    C2B C7B H71B . . 109.5 ?
    C2B C7B H72B . . 109.5 ?
    H71B C7B H72B . . 109.5 ?
    C2B C7B H73B . . 109.5 ?
    H71B C7B H73B . . 109.5 ?
    H72B C7B H73B . . 109.5 ?
    C6B C8B H81B . . 109.5 ?
    C6B C8B H82B . . 109.5 ?
    H81B C8B H82B . . 109.5 ?
    C6B C8B H83B . . 109.5 ?
    H81B C8B H83B . . 109.5 ?
    H82B C8B H83B . . 109.5 ?
    O1B C9B N1B . . 121.8(3) ?
    O1B C9B C10B . . 121.6(3) ?
    N1B C9B C10B . . 116.4(2) ?
    N2B C10B C9B . . 111.4(2) ?
    N2B C10B H10B . . 109.3 ?
    C9B C10B H10B . . 109.3 ?
    N2B C10B H9B . . 109.3 ?
    C9B C10B H9B . . 109.3 ?
    H10B C10B H9B . . 108.0 ?
    N2B C11B C12B . . 112.2(2) ?
    N2B C11B H11B . . 109.2 ?
    C12B C11B H11B . . 109.2 ?
    N2B C11B H12B . . 109.2 ?
    C12B C11B H12B . . 109.2 ?
    H11B C11B H12B . . 107.9 ?
    N3B C12B C16B . . 121.2(3) ?
    N3B C12B C11B . . 117.3(3) ?
    C16B C12B C11B . . 121.4(3) ?
    N3B C13B C14B . . 122.1(3) ?
    N3B C13B H13B . . 118.9 ?
    C14B C13B H13B . . 118.9 ?
    C13B C14B C15B . . 118.3(3) ?
    C13B C14B H14B . . 120.9 ?
    C15B C14B H14B . . 120.9 ?
    C16B C15B C14B . . 119.4(3) ?
    C16B C15B H15B . . 120.3 ?
    C14B C15B H15B . . 120.3 ?
    C12B C16B C15B . . 119.7(3) ?
    C12B C16B H16B . . 120.1 ?
    C15B C16B H16B . . 120.1 ?
    N2B C17B C18B . . 110.5(3) ?
    N2B C17B H17B . . 109.5 ?
    C18B C17B H17B . . 109.5 ?
    N2B C17B H18B . . 109.5 ?
    C18B C17B H18B . . 109.5 ?
    H17B C17B H18B . . 108.1 ?
    N4B C18B C22B . . 120.0(4) ?
    N4B C18B C17B . . 116.7(3) ?
    C22B C18B C17B . . 123.3(3) ?
    N4B C19B C20B . . 122.1(4) ?
    N4B C19B H19B . . 118.9 ?
    C20B C19B H19B . . 118.9 ?
    C21B C20B C19B . . 119.1(4) ?
    C21B C20B H20B . . 120.4 ?
    C19B C20B H20B . . 120.4 ?
    C20B C21B C22B . . 119.4(4) ?
    C20B C21B H21B . . 120.3 ?
    C22B C21B H21B . . 120.3 ?
    C21B C22B C18B . . 119.4(4) ?
    C21B C22B H22B . . 120.3 ?
    C18B C22B H22B . . 120.3 ?
    N5B C23B C24B . . 179.5(4) ?
    C23B C24B H24B . . 109.5 ?
    C23B C24B H25B . . 109.5 ?
    H24B C24B H25B . . 109.5 ?
    C23B C24B H26B . . 109.5 ?
    H24B C24B H26B . . 109.5 ?
    H25B C24B H26B . . 109.5 ?
    O1C Cl1C O3C . . 109.8(2) ?
    O1C Cl1C O4C . . 110.52(18) ?
    O3C Cl1C O4C . . 110.57(19) ?
    O1C Cl1C O2C . . 109.3(2) ?
    O3C Cl1C O2C . . 108.43(18) ?
    O4C Cl1C O2C . . 108.26(17) ?
    O2D Cl1D O4D . . 110.39(15) ?
    O2D Cl1D O3D . . 110.17(13) ?
    O4D Cl1D O3D . . 110.13(14) ?
    O2D Cl1D O1D . . 109.92(14) ?
    O4D Cl1D O1D . . 108.68(14) ?
    O3D Cl1D O1D . . 107.48(13) ?
    Cl1D O1D Zn1A . . 131.72(14) ?
    O1E Cl1E O3E . . 111.6(2) ?
    O1E Cl1E O4E . . 108.61(16) ?
    O3E Cl1E O4E . . 107.69(16) ?
    O1E Cl1E O2E . . 109.80(17) ?
    O3E Cl1E O2E . . 109.52(18) ?
    O4E Cl1E O2E . . 109.54(16) ?
    O4F Cl1F O2F . . 108.0(7) ?
    O4F Cl1F O1F . . 110.9(4) ?
    O2F Cl1F O1F . . 107.3(7) ?
    O4F Cl1F O3F . . 105.8(6) ?
    O2F Cl1F O3F . . 112.3(9) ?
    O1F Cl1F O3F . . 112.4(8) ?
    O3G Cl1G O4G . . 113.2(8) ?
    O3G Cl1G O1G . . 106.8(6) ?
    O4G Cl1G O1G . . 114.6(9) ?
    O3G Cl1G O2G . . 102.2(7) ?
    O4G Cl1G O2G . . 109.1(10) ?
    O1G Cl1G O2G . . 110.2(7) ?
loop_
    _geom_torsion_atom_site_label_1
    _geom_torsion_atom_site_label_2
    _geom_torsion_atom_site_label_3
    _geom_torsion_atom_site_label_4
    _geom_torsion_site_symmetry_1
    _geom_torsion_site_symmetry_2
    _geom_torsion_site_symmetry_3
    _geom_torsion_site_symmetry_4
    _geom_torsion
    _geom_torsion_publ_flag
    N4A Zn1A O1A C9A . . . . -76.9(3) ?
    N3A Zn1A O1A C9A . . . . 80.6(3) ?
    N5A Zn1A O1A C9A . . . . -176.8(3) ?
    N2A Zn1A O1A C9A . . . . 2.9(2) ?
    O1D Zn1A O1A C9A . . . . 17.1(7) ?
    N4A Zn1A N2A C17A . . . . -20.83(19) ?
    N3A Zn1A N2A C17A . . . . 150.8(2) ?
    N5A Zn1A N2A C17A . . . . -108.1(15) ?
    O1A Zn1A N2A C17A . . . . -112.5(2) ?
    O1D Zn1A N2A C17A . . . . 69.94(19) ?
    N4A Zn1A N2A C11A . . . . -141.6(2) ?
    N3A Zn1A N2A C11A . . . . 30.02(19) ?
    N5A Zn1A N2A C11A . . . . 131.2(15) ?
    O1A Zn1A N2A C11A . . . . 126.8(2) ?
    O1D Zn1A N2A C11A . . . . -50.80(19) ?
    N4A Zn1A N2A C10A . . . . 99.6(2) ?
    N3A Zn1A N2A C10A . . . . -88.8(2) ?
    N5A Zn1A N2A C10A . . . . 12.3(16) ?
    O1A Zn1A N2A C10A . . . . 7.9(2) ?
    O1D Zn1A N2A C10A . . . . -169.7(2) ?
    N4A Zn1A N3A C13A . . . . -176.7(2) ?
    N5A Zn1A N3A C13A . . . . -14.4(3) ?
    O1A Zn1A N3A C13A . . . . 82.7(2) ?
    N2A Zn1A N3A C13A . . . . 161.6(2) ?
    O1D Zn1A N3A C13A . . . . -106.1(2) ?
    N4A Zn1A N3A C12A . . . . 5.3(4) ?
    N5A Zn1A N3A C12A . . . . 167.6(2) ?
    O1A Zn1A N3A C12A . . . . -95.3(2) ?
    N2A Zn1A N3A C12A . . . . -16.4(2) ?
    O1D Zn1A N3A C12A . . . . 75.9(2) ?
    N3A Zn1A N4A C19A . . . . 173.0(2) ?
    N5A Zn1A N4A C19A . . . . 10.6(2) ?
    O1A Zn1A N4A C19A . . . . -85.5(2) ?
    N2A Zn1A N4A C19A . . . . -165.4(2) ?
    O1D Zn1A N4A C19A . . . . 104.3(2) ?
    N3A Zn1A N4A C18A . . . . -15.9(4) ?
    N5A Zn1A N4A C18A . . . . -178.4(2) ?
    O1A Zn1A N4A C18A . . . . 85.6(2) ?
    N2A Zn1A N4A C18A . . . . 5.7(2) ?
    O1D Zn1A N4A C18A . . . . -84.6(2) ?
    N4A Zn1A N5A C23A . . . . -40(3) ?
    N3A Zn1A N5A C23A . . . . 146(3) ?
    O1A Zn1A N5A C23A . . . . 50(3) ?
    N2A Zn1A N5A C23A . . . . 46(3) ?
    O1D Zn1A N5A C23A . . . . -132(3) ?
    C9A N1A C1A C6A . . . . -68.6(5) ?
    C9A N1A C1A C2A . . . . 111.2(4) ?
    C6A C1A C2A C3A . . . . 0.4(5) ?
    N1A C1A C2A C3A . . . . -179.4(3) ?
    C6A C1A C2A C7A . . . . 179.4(3) ?
    N1A C1A C2A C7A . . . . -0.4(4) ?
    C1A C2A C3A C4A . . . . 0.1(5) ?
    C7A C2A C3A C4A . . . . -178.9(3) ?
    C2A C3A C4A C5A . . . . -0.5(6) ?
    C3A C4A C5A C6A . . . . 0.5(6) ?
    C2A C1A C6A C5A . . . . -0.4(5) ?
    N1A C1A C6A C5A . . . . 179.4(3) ?
    C2A C1A C6A C8A . . . . 179.9(3) ?
    N1A C1A C6A C8A . . . . -0.4(5) ?
    C4A C5A C6A C1A . . . . -0.1(6) ?
    C4A C5A C6A C8A . . . . 179.7(4) ?
    Zn1A O1A C9A N1A . . . . 170.2(3) ?
    Zn1A O1A C9A C10A . . . . -14.0(4) ?
    C1A N1A C9A O1A . . . . 3.1(5) ?
    C1A N1A C9A C10A . . . . -172.8(3) ?
    C17A N2A C10A C9A . . . . 99.8(3) ?
    C11A N2A C10A C9A . . . . -129.7(3) ?
    Zn1A N2A C10A C9A . . . . -16.1(3) ?
    O1A C9A C10A N2A . . . . 21.3(5) ?
    N1A C9A C10A N2A . . . . -162.7(3) ?
    C17A N2A C11A C12A . . . . -153.6(3) ?
    C10A N2A C11A C12A . . . . 76.8(3) ?
    Zn1A N2A C11A C12A . . . . -38.7(3) ?
    C13A N3A C12A C16A . . . . 1.8(4) ?
    Zn1A N3A C12A C16A . . . . 179.9(2) ?
    C13A N3A C12A C11A . . . . -179.7(3) ?
    Zn1A N3A C12A C11A . . . . -1.6(3) ?
    N2A C11A C12A N3A . . . . 29.7(4) ?
    N2A C11A C12A C16A . . . . -151.8(3) ?
    C12A N3A C13A C14A . . . . -0.1(4) ?
    Zn1A N3A C13A C14A . . . . -178.0(2) ?
    N3A C13A C14A C15A . . . . -1.9(5) ?
    C13A C14A C15A C16A . . . . 2.1(5) ?
    C14A C15A C16A C12A . . . . -0.5(6) ?
    N3A C12A C16A C15A . . . . -1.5(5) ?
    C11A C12A C16A C15A . . . . -179.9(3) ?
    C11A N2A C17A C18A . . . . 146.0(3) ?
    C10A N2A C17A C18A . . . . -84.6(3) ?
    Zn1A N2A C17A C18A . . . . 32.1(3) ?
    C19A N4A C18A C22A . . . . 0.4(4) ?
    Zn1A N4A C18A C22A . . . . -171.2(2) ?
    C19A N4A C18A C17A . . . . -177.1(3) ?
    Zn1A N4A C18A C17A . . . . 11.3(3) ?
    N2A C17A C18A N4A . . . . -30.9(4) ?
    N2A C17A C18A C22A . . . . 151.6(3) ?
    C18A N4A C19A C20A . . . . 0.4(4) ?
    Zn1A N4A C19A C20A . . . . 171.2(2) ?
    N4A C19A C20A C21A . . . . -0.3(5) ?
    C19A C20A C21A C22A . . . . -0.4(5) ?
    C20A C21A C22A C18A . . . . 1.2(5) ?
    N4A C18A C22A C21A . . . . -1.2(5) ?
    C17A C18A C22A C21A . . . . 176.2(3) ?
    Zn1A N5A C23A C24A . . . .  -5E1(4)
                                       ?
    N3B Zn1B O1B C9B . . . . 84.3(2) ?
    N4B Zn1B O1B C9B . . . . -64.9(2) ?
    N5B Zn1B O1B C9B . . . . -166.7(2) ?
    N2B Zn1B O1B C9B . . . . 12.7(2) ?
    N3B Zn1B N2B C11B . . . . -15.95(19) ?
    O1B Zn1B N2B C11B . . . . 108.93(19) ?
    N4B Zn1B N2B C11B . . . . -149.5(2) ?
    N5B Zn1B N2B C11B . . . . 117.2(13) ?
    N3B Zn1B N2B C10B . . . . -139.1(2) ?
    O1B Zn1B N2B C10B . . . . -14.2(2) ?
    N4B Zn1B N2B C10B . . . . 87.4(2) ?
    N5B Zn1B N2B C10B . . . . -5.9(14) ?
    N3B Zn1B N2B C17B . . . . 102.59(19) ?
    O1B Zn1B N2B C17B . . . . -132.5(2) ?
    N4B Zn1B N2B C17B . . . . -30.95(19) ?
    N5B Zn1B N2B C17B . . . . -124.2(13) ?
    O1B Zn1B N3B C12B . . . . -68.6(2) ?
    N4B Zn1B N3B C12B . . . . 70.3(2) ?
    N5B Zn1B N3B C12B . . . . -174.1(2) ?
    N2B Zn1B N3B C12B . . . . 2.5(2) ?
    O1B Zn1B N3B C13B . . . . 120.1(2) ?
    N4B Zn1B N3B C13B . . . . -101.0(2) ?
    N5B Zn1B N3B C13B . . . . 14.6(3) ?
    N2B Zn1B N3B C13B . . . . -168.8(2) ?
    N3B Zn1B N4B C19B . . . . 131.4(2) ?
    O1B Zn1B N4B C19B . . . . -83.1(2) ?
    N5B Zn1B N4B C19B . . . . 14.9(3) ?
    N2B Zn1B N4B C19B . . . . -160.5(2) ?
    N3B Zn1B N4B C18B . . . . -53.5(2) ?
    O1B Zn1B N4B C18B . . . . 92.0(2) ?
    N5B Zn1B N4B C18B . . . . -170.0(2) ?
    N2B Zn1B N4B C18B . . . . 14.6(2) ?
    N3B Zn1B N5B C23B . . . . -119(3) ?
    O1B Zn1B N5B C23B . . . . 116(3) ?
    N4B Zn1B N5B C23B . . . . 16(3) ?
    N2B Zn1B N5B C23B . . . . 108(3) ?
    C9B N1B C1B C6B . . . . -68.9(4) ?
    C9B N1B C1B C2B . . . . 111.4(3) ?
    C6B C1B C2B C3B . . . . 0.3(5) ?
    N1B C1B C2B C3B . . . . 180.0(3) ?
    C6B C1B C2B C7B . . . . -178.7(3) ?
    N1B C1B C2B C7B . . . . 1.0(4) ?
    C1B C2B C3B C4B . . . . 0.2(5) ?
    C7B C2B C3B C4B . . . . 179.2(4) ?
    C2B C3B C4B C5B . . . . -0.9(6) ?
    C3B C4B C5B C6B . . . . 1.1(6) ?
    C4B C5B C6B C1B . . . . -0.6(6) ?
    C4B C5B C6B C8B . . . . 179.3(4) ?
    C2B C1B C6B C5B . . . . -0.1(5) ?
    N1B C1B C6B C5B . . . . -179.8(3) ?
    C2B C1B C6B C8B . . . . 180.0(3) ?
    N1B C1B C6B C8B . . . . 0.3(5) ?
    Zn1B O1B C9B N1B . . . . 168.3(2) ?
    Zn1B O1B C9B C10B . . . . -8.3(4) ?
    C1B N1B C9B O1B . . . . -7.9(5) ?
    C1B N1B C9B C10B . . . . 168.9(3) ?
    C11B N2B C10B C9B . . . . -104.3(3) ?
    C17B N2B C10B C9B . . . . 125.1(3) ?
    Zn1B N2B C10B C9B . . . . 14.1(3) ?
    O1B C9B C10B N2B . . . . -5.3(5) ?
    N1B C9B C10B N2B . . . . 177.9(3) ?
    C10B N2B C11B C12B . . . . 144.5(3) ?
    C17B N2B C11B C12B . . . . -85.1(3) ?
    Zn1B N2B C11B C12B . . . . 25.7(3) ?
    C13B N3B C12B C16B . . . . 0.3(5) ?
    Zn1B N3B C12B C16B . . . . -171.4(3) ?
    C13B N3B C12B C11B . . . . -176.3(3) ?
    Zn1B N3B C12B C11B . . . . 12.1(4) ?
    N2B C11B C12B N3B . . . . -26.7(4) ?
    N2B C11B C12B C16B . . . . 156.8(3) ?
    C12B N3B C13B C14B . . . . 0.2(5) ?
    Zn1B N3B C13B C14B . . . . 171.3(2) ?
    N3B C13B C14B C15B . . . . -0.4(5) ?
    C13B C14B C15B C16B . . . . 0.1(5) ?
    N3B C12B C16B C15B . . . . -0.5(5) ?
    C11B C12B C16B C15B . . . . 175.9(3) ?
    C14B C15B C16B C12B . . . . 0.3(5) ?
    C11B N2B C17B C18B . . . . 156.5(2) ?
    C10B N2B C17B C18B . . . . -72.2(3) ?
    Zn1B N2B C17B C18B . . . . 42.4(3) ?
    C19B N4B C18B C22B . . . . 0.2(4) ?
    Zn1B N4B C18B C22B . . . . -175.1(2) ?
    C19B N4B C18B C17B . . . . -178.2(3) ?
    Zn1B N4B C18B C17B . . . . 6.5(3) ?
    N2B C17B C18B N4B . . . . -36.1(3) ?
    N2B C17B C18B C22B . . . . 145.5(3) ?
    C18B N4B C19B C20B . . . . -0.8(5) ?
    Zn1B N4B C19B C20B . . . . 174.1(3) ?
    N4B C19B C20B C21B . . . . 1.2(5) ?
    C19B C20B C21B C22B . . . . -1.0(6) ?
    C20B C21B C22B C18B . . . . 0.4(5) ?
    N4B C18B C22B C21B . . . . 0.0(5) ?
    C17B C18B C22B C21B . . . . 178.2(3) ?
    Zn1B N5B C23B C24B . . . .  -13E1(5)
                                        ?
    O2D Cl1D O1D Zn1A . . . . -38.5(2) ?
    O4D Cl1D O1D Zn1A . . . . 82.4(2) ?
    O3D Cl1D O1D Zn1A . . . . -158.46(16) ?
    N4A Zn1A O1D Cl1D . . . . -22.45(19) ?
    N3A Zn1A O1D Cl1D . . . . 179.11(19) ?
    N5A Zn1A O1D Cl1D . . . . 77.49(19) ?
    O1A Zn1A O1D Cl1D . . . . -116.4(5) ?
    N2A Zn1A O1D Cl1D . . . . -102.37(19) ?
loop_
    _geom_hbond_atom_site_label_D
    _geom_hbond_atom_site_label_H
    _geom_hbond_atom_site_label_A
    _geom_hbond_site_symmetry_A
    _geom_hbond_distance_DH
    _geom_hbond_distance_HA
    _geom_hbond_distance_DA
    _geom_hbond_angle_DHA
    N1A H1A O3D 6_566 0.88 2.00 2.868(3) 171
    N1B H1B O4E 6_556 0.88 2.15 2.979(3) 157
    N1B H1B O3E 6_556 0.88 2.41 3.138(4) 141
_iucr_refine_instructions_details
;
TITL I in C2/c
CELL 0.71073  41.2527  15.0570  20.8086  90.000 106.106  90.000
ZERR   16.00   0.0077   0.0029   0.0039   0.000   0.002   0.000
LATT  7
SYMM -X, Y, 0.5-Z
SFAC C H N O Cl Zn
UNIT 384 432 80 144 32 16
TEMP -168.000
L.S. 5
ACTA
BOND $H
CONF
FMAP 2
PLAN 10
DFIX 1.430 0.005 Cl1G O1G Cl1G O2G Cl1G O3G Cl1G O4G
DFIX 1.430 0.005 Cl1F O1F Cl1F O2F Cl1F O3F Cl1F O4F
EQIV $1 X, 1-Y, Z+0.5
EQIV $2 X, -Y, Z+0.5
HTAB N1A O3D_$1
HTAB N1B O4E_$2
HTAB N1B O3E_$2
WGHT    0.072500    5.603600
FVAR       0.27154
MOLE 1
ZN1A  6    0.853323    0.591267    0.162884    11.00000    0.03357    0.02668 =
         0.02145   -0.00028    0.01601   -0.00585
O1A   4    0.863826    0.649598    0.257391    11.00000    0.05850    0.03206 =
         0.02473   -0.00583    0.02517   -0.01574
N1A   3    0.859398    0.635302    0.362410    11.00000    0.05212    0.03703 =
         0.02366   -0.00073    0.02297   -0.00745
AFIX  43
H1A   2    0.850341    0.605482    0.389450    11.00000   -1.20000
AFIX   0
N2A   3    0.822405    0.504323    0.210037    11.00000    0.04053    0.03573 =
         0.02624   -0.00687    0.02050   -0.01225
N3A   3    0.806429    0.648916    0.128417    11.00000    0.03189    0.03596 =
         0.02683   -0.00646    0.01547   -0.00384
N4A   3    0.887831    0.492691    0.201248    11.00000    0.04050    0.02470 =
         0.02043    0.00028    0.01244   -0.00637
N5A   3    0.883042    0.675797    0.125765    11.00000    0.03596    0.02823 =
         0.02203    0.00376    0.01229   -0.00233
C1A   1    0.882543    0.705655    0.390094    11.00000    0.05880    0.04529 =
         0.01855   -0.00384    0.01957   -0.01042
C2A   1    0.869234    0.782025    0.412263    11.00000    0.06449    0.04308 =
         0.01843   -0.00327    0.01580   -0.00436
C3A   1    0.891695    0.851044    0.438694    11.00000    0.08032    0.04976 =
         0.02829   -0.01077    0.01674   -0.01089
AFIX  43
H3A   2    0.883574    0.903595    0.454204    11.00000   -1.20000
AFIX   0
C4A   1    0.925398    0.843617    0.442457    11.00000    0.08408    0.06621 =
         0.03660   -0.02120    0.01831   -0.03169
AFIX  43
H4A   2    0.940242    0.891348    0.460218    11.00000   -1.20000
AFIX   0
C5A   1    0.937968    0.767726    0.420773    11.00000    0.06767    0.07727 =
         0.03876   -0.02207    0.02393   -0.02381
AFIX  43
H5A   2    0.961363    0.763713    0.424136    11.00000   -1.20000
AFIX   0
C6A   1    0.916690    0.696878    0.393981    11.00000    0.06557    0.05312 =
         0.03431   -0.01533    0.02693   -0.01392
C7A   1    0.832357    0.789718    0.406735    11.00000    0.06870    0.04273 =
         0.03048   -0.00398    0.01777    0.00514
AFIX  33
H71A  2    0.827923    0.846963    0.425054    11.00000   -1.50000
H72A  2    0.825642    0.741443    0.431925    11.00000   -1.50000
H73A  2    0.819382    0.785780    0.359610    11.00000   -1.50000
AFIX   0
C8A   1    0.930928    0.614601    0.370242    11.00000    0.05452    0.08348 =
         0.06040   -0.03177    0.03301   -0.01169
AFIX  33
H81A  2    0.912666    0.572178    0.352086    11.00000   -1.50000
H82A  2    0.947718    0.587422    0.407912    11.00000   -1.50000
H83A  2    0.941632    0.630858    0.335337    11.00000   -1.50000
AFIX   0
C9A   1    0.850963    0.612916    0.298548    11.00000    0.04713    0.03009 =
         0.02692   -0.00100    0.02269   -0.00461
C10A  1    0.823072    0.544716    0.275443    11.00000    0.05586    0.03445 =
         0.02819   -0.00475    0.02748   -0.01191
AFIX  23
H10A  2    0.826179    0.497199    0.309498    11.00000   -1.20000
H9A   2    0.801066    0.573552    0.271793    11.00000   -1.20000
AFIX   0
C11A  1    0.788423    0.506817    0.162661    11.00000    0.04203    0.04851 =
         0.03333   -0.01148    0.02012   -0.01952
AFIX  23
H11A  2    0.771506    0.489145    0.185943    11.00000   -1.20000
H12A  2    0.787207    0.463999    0.125961    11.00000   -1.20000
AFIX   0
C12A  1    0.780534    0.598082    0.134261    11.00000    0.03289    0.05646 =
         0.02376   -0.01176    0.01620   -0.00713
C13A  1    0.800649    0.731690    0.103421    11.00000    0.03946    0.04544 =
         0.02583   -0.00821    0.01475    0.00026
AFIX  43
H13A  2    0.819182    0.766773    0.099690    11.00000   -1.20000
AFIX   0
C14A  1    0.768763    0.766768    0.083199    11.00000    0.05109    0.07007 =
         0.02441   -0.00147    0.01212    0.01513
AFIX  43
H14A  2    0.765177    0.825918    0.066884    11.00000   -1.20000
AFIX   0
C15A  1    0.741823    0.713766    0.087132    11.00000    0.03643    0.10809 =
         0.03788    0.00588    0.01505    0.01537
AFIX  43
H15A  2    0.719384    0.735621    0.072048    11.00000   -1.20000
AFIX   0
C16A  1    0.747851    0.629786    0.112910    11.00000    0.04194    0.08533 =
         0.03021    0.00268    0.01663   -0.00652
AFIX  43
H16A  2    0.729574    0.593310    0.116123    11.00000   -1.20000
AFIX   0
C17A  1    0.838547    0.416763    0.217004    11.00000    0.05311    0.02918 =
         0.02863   -0.00495    0.02465   -0.01504
AFIX  23
H17A  2    0.828811    0.381921    0.175816    11.00000   -1.20000
H18A  2    0.833578    0.384830    0.254769    11.00000   -1.20000
AFIX   0
C18A  1    0.876397    0.422557    0.229130    11.00000    0.05510    0.02244 =
         0.02104   -0.00395    0.01779   -0.01035
C19A  1    0.921178    0.499193    0.207908    11.00000    0.03579    0.02904 =
         0.02733    0.00117    0.01226   -0.00445
AFIX  43
H19A  2    0.929275    0.548631    0.188556    11.00000   -1.20000
AFIX   0
C20A  1    0.943914    0.436763    0.241746    11.00000    0.04379    0.04305 =
         0.03701   -0.00003    0.01407    0.00279
AFIX  43
H20A  2    0.967270    0.443021    0.245388    11.00000   -1.20000
AFIX   0
C21A  1    0.932443    0.365078    0.270290    11.00000    0.06320    0.03544 =
         0.03913    0.00543    0.01494    0.01085
AFIX  43
H21A  2    0.947690    0.320984    0.293605    11.00000   -1.20000
AFIX   0
C22A  1    0.898392    0.358576    0.264357    11.00000    0.07705    0.02172 =
         0.02937    0.00180    0.02332   -0.00288
AFIX  43
H22A  2    0.890022    0.310262    0.284410    11.00000   -1.20000
AFIX   0
C23A  1    0.901544    0.720573    0.110358    11.00000    0.03515    0.03766 =
         0.01649    0.00317    0.00697   -0.00628
C24A  1    0.925602    0.778937    0.091106    11.00000    0.05041    0.06258 =
         0.03006    0.01195    0.01360   -0.02748
AFIX 137
H24A  2    0.919299    0.841013    0.095143    11.00000   -1.50000
H25A  2    0.925323    0.766670    0.044704    11.00000   -1.50000
H26A  2    0.948305    0.768241    0.120568    11.00000   -1.50000
AFIX   0
MOLE 2
ZN1B  6    0.850909    0.107245    0.182215    11.00000    0.03233    0.02355 =
         0.01785    0.00170    0.01191   -0.00281
O1B   4    0.861117    0.168045    0.272440    11.00000    0.03898    0.02917 =
         0.01991   -0.00040    0.01482   -0.00825
N1B   3    0.862226    0.155616    0.380938    11.00000    0.04202    0.02855 =
         0.01995   -0.00257    0.01712   -0.00817
AFIX  43
H1B   2    0.853048    0.131234    0.410120    11.00000   -1.20000
AFIX   0
N2B   3    0.818772    0.027119    0.231476    11.00000    0.04167    0.02788 =
         0.01860   -0.00534    0.01398   -0.01107
N3B   3    0.805730    0.120942    0.113582    11.00000    0.03166    0.02761 =
         0.02438   -0.00304    0.01404   -0.00088
N4B   3    0.880358   -0.002934    0.208783    11.00000    0.04592    0.02641 =
         0.01947    0.00058    0.01433    0.00229
N5B   3    0.881828    0.185073    0.144406    11.00000    0.03608    0.03086 =
         0.02482    0.00261    0.01259   -0.00182
C1B   1    0.887838    0.222064    0.403863    11.00000    0.04069    0.03639 =
         0.01699   -0.00416    0.01342   -0.01047
C2B   1    0.878585    0.304305    0.424712    11.00000    0.04845    0.03368 =
         0.02270   -0.00460    0.01910   -0.01066
C3B   1    0.903777    0.367600    0.446689    11.00000    0.06678    0.04257 =
         0.04511   -0.01895    0.03274   -0.02289
AFIX  43
H3B   2    0.898261    0.423964    0.461278    11.00000   -1.20000
AFIX   0
C4B   1    0.936719    0.349512    0.447563    11.00000    0.05947    0.08628 =
         0.05550   -0.03873    0.03713   -0.04285
AFIX  43
H4B   2    0.953577    0.393766    0.462115    11.00000   -1.20000
AFIX   0
C5B   1    0.945299    0.267785    0.427489    11.00000    0.04253    0.09246 =
         0.03810   -0.02905    0.02282   -0.02171
AFIX  43
H5B   2    0.968140    0.256016    0.429138    11.00000   -1.20000
AFIX   0
C6B   1    0.921131    0.202293    0.404881    11.00000    0.04229    0.05349 =
         0.02467   -0.00991    0.01531   -0.00630
C7B   1    0.843090    0.323390    0.424621    11.00000    0.05422    0.03636 =
         0.03005   -0.00508    0.01495   -0.00399
AFIX  33
H71B  2    0.841622    0.383935    0.440868    11.00000   -1.50000
H72B  2    0.836069    0.281043    0.453931    11.00000   -1.50000
H73B  2    0.828259    0.317729    0.379004    11.00000   -1.50000
AFIX   0
C8B   1    0.931002    0.112786    0.382151    11.00000    0.05008    0.06753 =
         0.04298   -0.01595    0.01257    0.00797
AFIX  33
H81B  2    0.910945    0.075009    0.367742    11.00000   -1.50000
H82B  2    0.947639    0.084178    0.419327    11.00000   -1.50000
H83B  2    0.940784    0.121490    0.344738    11.00000   -1.50000
AFIX   0
C9B   1    0.851854    0.129528    0.317774    11.00000    0.03752    0.02291 =
         0.02312   -0.00187    0.01566   -0.00118
C10B  1    0.829737    0.047646    0.303696    11.00000    0.05509    0.03291 =
         0.01808   -0.00532    0.01913   -0.01441
AFIX  23
H10B  2    0.842394   -0.003553    0.328260    11.00000   -1.20000
H9B   2    0.809648    0.057292    0.320049    11.00000   -1.20000
AFIX   0
C11B  1    0.783608    0.050446    0.198322    11.00000    0.04055    0.04021 =
         0.03372   -0.00596    0.02336   -0.01382
AFIX  23
H11B  2    0.776189    0.097277    0.224500    11.00000   -1.20000
H12B  2    0.769173   -0.002342    0.197351    11.00000   -1.20000
AFIX   0
C12B  1    0.778966    0.083147    0.127608    11.00000    0.03155    0.03463 =
         0.02885   -0.00947    0.01475   -0.00415
C13B  1    0.802206    0.155477    0.052347    11.00000    0.03750    0.03226 =
         0.02367    0.00106    0.01182    0.00192
AFIX  43
H13B  2    0.821228    0.181919    0.042670    11.00000   -1.20000
AFIX   0
C14B  1    0.771920    0.153712    0.003285    11.00000    0.04165    0.04865 =
         0.02580    0.00062    0.00664    0.00927
AFIX  43
H14B  2    0.769905    0.178783   -0.039542    11.00000   -1.20000
AFIX   0
C15B  1    0.744453    0.114404    0.018021    11.00000    0.02983    0.06231 =
         0.03714   -0.00919    0.00337    0.00120
AFIX  43
H15B  2    0.723223    0.112020   -0.014780    11.00000   -1.20000
AFIX   0
C16B  1    0.748209    0.078877    0.080564    11.00000    0.03376    0.05175 =
         0.03813   -0.01066    0.01572   -0.00433
AFIX  43
H16B  2    0.729588    0.051495    0.091148    11.00000   -1.20000
AFIX   0
C17B  1    0.827422   -0.064814    0.216698    11.00000    0.06236    0.02236 =
         0.02157   -0.00286    0.01826   -0.01051
AFIX  23
H17B  2    0.815187   -0.080137    0.170000    11.00000   -1.20000
H18B  2    0.820272   -0.106829    0.246733    11.00000   -1.20000
AFIX   0
C18B  1    0.864616   -0.073448    0.226242    11.00000    0.06768    0.02335 =
         0.01421   -0.00311    0.01347   -0.00096
C19B  1    0.913367   -0.006946    0.214272    11.00000    0.05029    0.03986 =
         0.02760   -0.00117    0.01547    0.00924
AFIX  43
H19B  2    0.924088    0.043052    0.201235    11.00000   -1.20000
AFIX   0
C20B  1    0.932321   -0.081123    0.238188    11.00000    0.07213    0.05397 =
         0.04057    0.00413    0.02282    0.03083
AFIX  43
H20B  2    0.955845   -0.081868    0.242388    11.00000   -1.20000
AFIX   0
C21B  1    0.916909   -0.153553    0.255786    11.00000    0.09957    0.04944 =
         0.03577    0.00556    0.02475    0.03690
AFIX  43
H21B  2    0.929534   -0.205720    0.271739    11.00000   -1.20000
AFIX   0
C22B  1    0.882793   -0.150487    0.250236    11.00000    0.10478    0.02649 =
         0.02734    0.00148    0.02506    0.00762
AFIX  43
H22B  2    0.871778   -0.200378    0.262639    11.00000   -1.20000
AFIX   0
C23B  1    0.900204    0.223638    0.123194    11.00000    0.03448    0.02759 =
         0.02405    0.00110    0.01117    0.00040
C24B  1    0.923690    0.273420    0.096597    11.00000    0.03989    0.04761 =
         0.03651    0.00626    0.01823   -0.00987
AFIX 137
H24B  2    0.919651    0.337157    0.100015    11.00000   -1.50000
H25B  2    0.920432    0.257479    0.049568    11.00000   -1.50000
H26B  2    0.946853    0.259256    0.122242    11.00000   -1.50000
AFIX   0
MOLE 3
CL1C  5    0.757700    0.286298    0.233626    11.00000    0.04161    0.04073 =
         0.03858    0.00618    0.01450   -0.00353
O1C   4    0.753330    0.370149    0.259238    11.00000    0.14687    0.04831 =
         0.09509    0.00327    0.08642    0.02102
O2C   4    0.788396    0.247107    0.274414    11.00000    0.04697    0.06471 =
         0.05050    0.00117   -0.00186    0.00110
O3C   4    0.730265    0.230118    0.235521    11.00000    0.04912    0.10876 =
         0.07365    0.05115   -0.00154   -0.02756
O4C   4    0.760384    0.293909    0.166701    11.00000    0.06860    0.05790 =
         0.03481    0.00318    0.01815   -0.00134
MOLE 4
CL1D  5    0.850080    0.446826    0.032254    11.00000    0.03055    0.02831 =
         0.02325   -0.00224    0.01512   -0.00130
O1D   4    0.834262    0.514645    0.063343    11.00000    0.04052    0.03545 =
         0.02814   -0.00957    0.01510    0.00483
O2D   4    0.884955    0.466749    0.042885    11.00000    0.03081    0.04942 =
         0.03923    0.00635    0.01738   -0.00295
O3D   4    0.833000    0.446776   -0.038365    11.00000    0.03967    0.04409 =
         0.02075   -0.00559    0.01381    0.00248
O4D   4    0.846145    0.362502    0.060914    11.00000    0.04726    0.03061 =
         0.04064    0.00434    0.01906   -0.00160
MOLE 5
CL1E  5    0.839033   -0.054269    0.022028    11.00000    0.06605    0.03279 =
         0.01763    0.00079    0.01729    0.01103
O1E   4    0.860804    0.012787    0.057908    11.00000    0.07465    0.07581 =
         0.03492   -0.01913    0.00652   -0.00662
O2E   4    0.809817   -0.062159    0.047045    11.00000    0.09695    0.04148 =
         0.04658   -0.00045    0.05102    0.00423
O3E   4    0.855680   -0.137883    0.027087    11.00000    0.11645    0.05200 =
         0.06022    0.01812    0.04064    0.04244
O4E   4    0.828504   -0.029989   -0.047548    11.00000    0.05113    0.04740 =
         0.01588    0.00277    0.01217    0.00165
MOLE 6
CL1F  5    1.000000    0.708176    0.250000    10.50000    0.02997    0.08337 =
         0.07144    0.00000    0.00716    0.00000
O1F   4    0.999537    0.785701    0.210926    10.50000    0.04817    0.06498 =
         0.13645    0.06607   -0.01190   -0.01937
O2F   4    0.978532    0.645357    0.208896    10.50000    0.12779    0.19995 =
         0.20080    0.09611   -0.07716   -0.12630
O3F   4    0.990624    0.726190    0.310562    10.50000    0.16377    0.20175 =
         0.20077    0.07348    0.15005    0.08062
O4F   4    1.032607    0.671528    0.270619    10.50000    0.03417    0.06225 =
         0.04929   -0.00261    0.01114    0.01366
MOLE 7
CL1G  5    0.999336    0.186899    0.258958    10.50000    0.03922    0.07477 =
         0.07626   -0.03008    0.02373   -0.01169
O1G   4    0.997454    0.208135    0.325127    10.50000    0.08780    0.14376 =
         0.07980   -0.00775    0.04670    0.02527
O2G   4    0.997733    0.267702    0.219757    10.50000    0.07738    0.08142 =
         0.15468    0.04826    0.04260   -0.00182
O3G   4    1.032458    0.156983    0.265330    10.50000    0.04625    0.07804 =
         0.05149   -0.00248    0.01573    0.01755
O4G   4    0.974368    0.127084    0.223607    10.50000    0.10326    0.12240 =
         0.26221   -0.00747   -0.02036   -0.06437
HKLF 4
REM  KAK225 in C2/c
REM R1 =  0.0448 for   8503 Fo > 4sig(Fo)  and  0.0601 for all  10987 data
REM    782 parameters refined using      8 restraints
END
WGHT      0.0725      5.5353
REM Highest difference peak  0.893,  deepest hole -0.662,  1-sigma level  0.080
Q1    1   0.8309  0.5969  0.1479  11.00000  0.05    0.89
Q2    1   0.8459  0.0987  0.1437  11.00000  0.05    0.82
Q3    1   0.8781  0.5911  0.1710  11.00000  0.05    0.71
Q4    1   1.0000  0.5000  0.5000  10.50000  0.05    0.71
Q5    1   0.8263  0.1112  0.1683  11.00000  0.05    0.69
Q6    1   1.0000  0.6452  0.2500  10.50000  0.05    0.67
Q7    1   0.8753  0.1110  0.1942  11.00000  0.05    0.64
Q8    1   0.8830 -0.0203  0.0507  11.00000  0.05    0.59
Q9    1   1.0269  0.7180  0.2572  11.00000  0.05    0.57
Q10   1   0.7376  0.2840  0.2683  11.00000  0.05    0.53
;
loop_
    _platon_squeeze_void_nr
    _platon_squeeze_void_average_x
    _platon_squeeze_void_average_y
    _platon_squeeze_void_average_z
    _platon_squeeze_void_volume
    _platon_squeeze_void_count_electrons
    _platon_squeeze_void_content
    1 0.000 0.000 0.000 157 37 ' '
    2 0.000 0.000 0.500 156 37 ' '
    3 0.500 0.000 0.000 190 38 ' '
    4 0.500 0.000 0.500 190 38 ' '
    5 0.000 0.500 0.500 190 38 ' '
    6 0.500 0.500 0.000 157 37 ' '
    7 0.500 0.500 0.500 156 37 ' '
    8 1.000 0.500 0.000 190 38 ' '
data_global
_journal_data_validation_number     ?
_journal_date_recd_electronic     2012-10-09
_journal_date_accepted     2013-01-14
_journal_name_full     'Acta Crystallographica, Section E'
_journal_year     2013
_journal_volume     69
_journal_issue      2
_journal_page_first     m112
_journal_page_last     m113
_journal_paper_category     QM
_journal_paper_doi     10.1107/S1600536813001396
_journal_coeditor_code     HB6972
_publ_contact_author_name     'P\%al Rongved'
_publ_contact_author_address
;
School of Pharmacy,
University of Oslo,
PO Box 1068 Blindern
N-0316 Oslo, Norway
;
_publ_contact_author_email     pal.rongved@farmasi.uio.no
_publ_contact_author_fax     '+47 22 85 54 41'
_publ_contact_author_phone     '+47 22 85 54 60'
_publ_section_title
;\
(Acetonitrile){2-[bis(pyridin-2-ylmethyl-\k^2^<i>N</i>)amino-\k<i>N</i>]-\
<i>N</i>-(2,6-dimethylphenyl)acetamide-\k<i>O</i>}(perchlorato-\k<i>O</i>)\
zinc
(acetonitrile){2-[bis(pyridin-2-ylmethyl-\k^2^<i>N</i>)amino-\k<i>N</i>]-\
<i>N</i>-(2,6-dimethylphenyl)acetamide-\k<i>O</i>}zinc tris(perchlorate)
;
loop_
    _publ_author_name
    _publ_author_address
    '\%Astrand, Ove Alexander H\/ogmoen'
;
School of Pharmacy,
University of Oslo,
PO Box 1068 Blindern
N-0316 Oslo, Norway
;
    'G\"orbitz, Carl Henrik'
;
Department of Chemistry
University of Oslo,
PO Box 1033 Blindern
N-0315 Oslo, Norway
;
    'Kristoffersen, Kenneth Aase'
;
Department of Chemistry
University of Oslo
PO Box 1033 Blindern
N-0315 Oslo, Norway
;
    'P\%al Rongved'
;
School of Pharmacy,
University of Oslo,
PO Box 1068 Blindern
N-0316 Oslo, Norway
;
