# Supplementary material for: (Acetonitrile){2-[bis­(pyridin-2-ylmethyl-κ2 N)amino-κN]-N-(2,6-dimethyl­phen­yl)acetamide-κO}(perchlorato-κO)zinc (acetonitrile){2-[bis­(pyridin-2-ylmethyl-κ2 N)amino-κN]-N-(2,6-dimethyl­phen­yl)acetamide-κO}zinc tris­(perchlorate)
Source: Acta Crystallogr Sect E Struct Rep Online. 2013 Jan 19;69(Pt 2):m112–3. doi: 10.1107/S1600536813001396 (PMC3569205; doi:10.1107/S1600536813001396)
Supplement: Supplementary file 2 [file e-69-0m112-Isup2.hkl]

# 
# h,k,l, Fc-squared, Fo-squared, sigma(Fo-squared) and status flag 
# 
data_I
_shelx_title ' KAK225 in C2/c' 
_shelx_refln_list_code          4 
_shelx_F_calc_maximum     1093.94 
_exptl_crystal_F_000      5472.00 
_reflns_d_resolution_high  0.8378 
 
loop_ 
 _symmetry_equiv_pos_as_xyz 
 'x, y, z' 
 '-x, y, -z+1/2' 
 'x+1/2, y+1/2, z' 
 '-x+1/2, y+1/2, -z+1/2' 
 '-x, -y, -z' 
 'x, -y, z-1/2' 
 '-x+1/2, -y+1/2, -z' 
 'x+1/2, -y+1/2, z-1/2' 
 
_cell_length_a    41.2527 
_cell_length_b    15.0570 
_cell_length_c    20.8086 
_cell_angle_alpha  90.000 
_cell_angle_beta  106.106 
_cell_angle_gamma  90.000 
 
_shelx_F_squared_multiplier     1.000 
 
loop_ 
 _refln_index_h 
 _refln_index_k 
 _refln_index_l 
 _refln_F_squared_calc 
 _refln_F_squared_meas 
 _refln_F_squared_sigma 
 _refln_observed_status 
   4   0   0  1196694.75  1074243.13  32847.49 o 
   6   0   0   119646.16   128849.17  11229.47 o 
   8   0   0   254713.59   266336.59  13355.51 o 
  10   0   0   617776.50   565685.06  12505.16 o 
  12   0   0   360783.22   347196.53  13168.74 o 
  14   0   0   263008.50   248934.08   8910.20 o 
  16   0   0      995.21     1688.34    202.38 o 
  18   0   0     1243.80      840.53    188.52 o 
  20   0   0   106954.25    85715.81   2623.31 o 
  22   0   0    21260.05    22243.19    799.52 o 
  24   0   0    22405.63    16715.75    643.51 o 
  26   0   0    78243.80    87875.38   2639.16 o 
  28   0   0    84112.23    87512.03   3252.27 o 
  30   0   0    26263.49    27111.49   1094.25 o 
  32   0   0      515.62     1134.08    352.62 o 
  34   0   0    54628.02    62318.01   3729.59 o 
  36   0   0     2006.53     3702.46    664.54 o 
  38   0   0    13070.40    16152.50   1098.53 o 
  40   0   0    22321.92    28127.87   2034.32 o 
  42   0   0     9332.66    12233.05   1207.03 o 
  44   0   0     9856.55    12599.22   1030.72 o 
  46   0   0     2161.09     2875.17    773.04 o 
   3   1   0      760.21       41.48     57.34 o 
   5   1   0    26072.83    25016.03    653.00 o 
   7   1   0     2620.93     2211.03    142.90 o 
   9   1   0       89.40      219.87     78.98 o 
  11   1   0    13594.89    12795.01    403.77 o 
  13   1   0     2444.27     1889.05    108.59 o 
  15   1   0     7913.27     9461.29    279.71 o 
  17   1   0       67.10      105.78     79.36 o 
  19   1   0    15958.57    16628.57    365.09 o 
  21   1   0       64.37      198.81     92.53 o 
  23   1   0    14720.38    16210.36    417.78 o 
  25   1   0       98.58      253.21    133.53 o 
  27   1   0      119.27      239.64    142.54 o 
  29   1   0      564.92      736.97    198.13 o 
  31   1   0    10670.03    10829.04    475.92 o 
  33   1   0     4250.42     4507.97    467.97 o 
  35   1   0      181.41      136.90    270.99 o 
  37   1   0      626.35     1152.78    393.18 o 
  39   1   0      216.95     1037.42    583.17 o 
  41   1   0     1236.13     1607.53    469.61 o 
  43   1   0      317.12      652.14    450.42 o 
  45   1   0      742.73     1739.18    503.40 o 
  47   1   0       47.66      409.91    512.99 o 
   0   2   0    23296.15    16977.06    335.37 o 
   2   2   0   172674.14   152507.25   1186.26 o 
   4   2   0   443202.94   412056.78   5353.38 o 
   6   2   0   508607.78   526420.94  20158.77 o 
   8   2   0   188151.97   173897.27   2416.73 o 
  10   2   0   100095.83    89770.25   1272.02 o 
  12   2   0      719.24     1572.04    262.50 o 
  14   2   0     3053.51     2793.55    467.92 o 
  16   2   0   108895.80    95674.59   1959.79 o 
  18   2   0     2664.34     3197.46    177.03 o 
  20   2   0     7663.46     9245.38    240.85 o 
  22   2   0     5608.67     5006.67    179.17 o 
  24   2   0     9558.74     8003.33    280.41 o 
  26   2   0     4343.06     4160.91    329.29 o 
  28   2   0      832.07     1056.20    195.87 o 
  30   2   0    35945.74    37316.46   1032.41 o 
  32   2   0      862.81     2554.48    563.74 o 
  34   2   0      264.65      306.65    281.87 o 
  36   2   0      775.78     1410.64    370.85 o 
  38   2   0    10374.15    13122.59    698.29 o 
  40   2   0       15.89      521.24    467.89 o 
  42   2   0      756.19     1030.72    453.63 o 
  44   2   0     1702.44     2226.92   1030.72 o 
  46   2   0       74.79      495.22    484.22 o 
   1   3   0     8602.38     7947.51    198.66 o 
   3   3   0     2955.17     2881.63    171.91 o 
   5   3   0      232.61      170.17     86.11 o 
   7   3   0     4531.72     4282.55    176.31 o 
   9   3   0     1714.70     1645.19    145.20 o 
  11   3   0       14.29       36.97    111.12 o 
  13   3   0      730.18      965.49    144.81 o 
  15   3   0     8390.55     7316.06    249.47 o 
  17   3   0     4028.19     3990.63    156.99 o 
  19   3   0     5100.38     4947.91    209.09 o 
  21   3   0     1994.97     2296.82    148.07 o 
  23   3   0       40.57       36.05    121.39 o 
  25   3   0      177.04      317.05    167.97 o 
  27   3   0    24263.38    22791.78    759.92 o 
  29   3   0       35.93       82.92    192.56 o 
  31   3   0     4123.37     4366.16    271.27 o 
  33   3   0     1978.30     2346.90    293.30 o 
  35   3   0     6240.24     6408.54    450.30 o 
  37   3   0     1161.40     1652.46    622.84 o 
  39   3   0     2089.46     3031.98    388.34 o 
  41   3   0       39.80      632.11    439.88 o 
  43   3   0      131.68      620.40    447.98 o 
  45   3   0      278.73      567.40    589.95 o 
   0   4   0    55809.00    60488.61    647.87 o 
   2   4   0     2611.46     2425.55    517.45 o 
   4   4   0   140240.31   135825.11   4800.37 o 
   6   4   0    44588.68    46327.23    490.49 o 
   8   4   0    28301.55    31238.12    414.12 o 
  10   4   0   315658.28   309547.13   8411.13 o 
  12   4   0     8554.12     6228.20    329.53 o 
  14   4   0   150848.98   160144.20   3778.20 o 
  16   4   0    43341.82    46138.79   1478.47 o 
  18   4   0   178446.30   180874.55   5111.02 o 
  20   4   0   111152.13   111371.63   2787.42 o 
  22   4   0     3804.98     3931.49    262.20 o 
  24   4   0   135031.20   132061.73   3695.89 o 
  26   4   0     9876.25    10629.77    365.89 o 
  28   4   0    10234.07    10694.52    522.66 o 
  30   4   0    14849.79    16035.93    609.89 o 
  32   4   0     3664.29     2236.57    242.76 o 
  34   4   0      414.63      286.51    283.53 o 
  36   4   0     1200.44     1389.04    327.18 o 
  38   4   0    19019.54    20154.61    850.89 o 
  40   4   0     8046.18     9489.81    504.41 o 
  42   4   0       54.78      332.96    347.84 o 
  44   4   0     3050.05     3105.73    718.79 o 
   1   5   0     1276.72     1321.98    124.29 o 
   3   5   0       12.07        0.00     87.05 o 
   5   5   0    17111.39    17908.98    497.08 o 
   7   5   0    27524.79    27650.81    545.75 o 
   9   5   0      669.82      965.27    138.33 o 
  11   5   0     1913.32     2322.45    176.01 o 
  13   5   0     4203.79     4437.84    250.60 o 
  15   5   0    13682.71    12955.31    278.04 o 
  17   5   0     4675.68     5083.53    314.39 o 
  19   5   0       19.66      123.42    162.01 o 
  21   5   0     1940.87     2422.90    323.59 o 
  23   5   0     9598.18     9233.64    303.30 o 
  25   5   0    12153.47    13297.67    569.43 o 
  27   5   0      484.24      706.26    288.05 o 
  29   5   0      875.65      743.67    362.14 o 
  31   5   0      515.14       81.37    208.07 o 
  33   5   0     1314.53     1034.21    248.21 o 
  35   5   0      638.38      437.23    299.88 o 
  37   5   0      345.62      290.07    327.51 o 
  39   5   0      229.23      714.05    351.18 o 
  41   5   0        1.12      157.49    348.62 o 
  43   5   0      851.98      940.25    456.07 o 
  45   5   0      581.44     1047.41    494.26 o 
   0   6   0    17777.79    11985.03    281.21 o 
   2   6   0    41705.25    46026.05   1462.58 o 
   4   6   0    11252.55    13843.47    240.52 o 
   6   6   0    19416.04    18238.45    360.60 o 
   8   6   0     2682.89     4565.52    213.33 o 
  10   6   0   123394.69   126400.48   2773.23 o 
  12   6   0    10382.23    10062.06    248.09 o 
  14   6   0    73275.44    72815.23   1568.16 o 
  16   6   0    32391.57    30396.00    935.07 o 
  18   6   0       99.50       73.00    162.47 o 
  20   6   0    64433.39    62473.33   1519.04 o 
  22   6   0      604.91      455.82    194.71 o 
  24   6   0    36482.12    36416.69   1184.82 o 
  26   6   0      355.69      452.65    193.82 o 
  28   6   0     3823.58     3909.79    261.31 o 
  30   6   0    12324.99    12232.16    518.59 o 
  32   6   0     1300.04     1296.72    240.06 o 
  34   6   0     1548.34     1254.08    251.07 o 
  36   6   0     6896.40     7378.46    418.91 o 
  38   6   0     4600.79     4421.60    425.10 o 
  40   6   0    10168.96     9141.70    523.82 o 
  42   6   0      348.82      782.56    371.18 o 
  44   6   0     8727.39    10808.32    622.22 o 
   1   7   0     1612.21     1503.70    136.52 o 
   3   7   0     1536.02     1208.97    137.77 o 
   5   7   0     3417.74     3580.29    178.24 o 
   7   7   0    26847.06    27183.29    593.72 o 
   9   7   0     7818.37     8264.45    209.50 o 
  11   7   0    52469.60    52876.73   1286.87 o 
  13   7   0    10083.53     8244.80    345.74 o 
  15   7   0      777.73      664.28    107.44 o 
  17   7   0     9672.92     9009.58    453.66 o 
  19   7   0     3475.94     3571.38    292.76 o 
  21   7   0    46165.81    43303.62   1052.59 o 
  23   7   0    12549.54    13303.07    589.33 o 
  25   7   0     3524.54     3363.60    274.11 o 
  27   7   0     1095.67      918.45    314.07 o 
  29   7   0      658.56      575.55    248.16 o 
  31   7   0    13826.64    15204.84    623.36 o 
  33   7   0    11624.72    12568.94    510.91 o 
  35   7   0     4648.27     4783.60    316.97 o 
  37   7   0     2980.88     3140.86    385.28 o 
  39   7   0        0.72      149.14    344.35 o 
  41   7   0     5097.51     5682.70    450.45 o 
  43   7   0     1845.00     2396.85    413.31 o 
   0   8   0     9985.10    10781.19    549.65 o 
   2   8   0     1103.46     1168.99    168.01 o 
   4   8   0     1002.81     1480.84    161.11 o 
   6   8   0    18963.42    18982.38    429.58 o 
   8   8   0      728.52      340.46    114.23 o 
  10   8   0      235.46      329.37     90.49 o 
  12   8   0     2486.54     2370.40    165.16 o 
  14   8   0     8829.62     9479.77    386.54 o 
  16   8   0     2639.81     2580.35    310.31 o 
  18   8   0    16692.81    16848.91    460.45 o 
  20   8   0     3930.63     3636.74    330.82 o 
  22   8   0      675.25      381.96    201.15 o 
  24   8   0    17162.35    16708.91    523.62 o 
  26   8   0      164.10      378.11    224.70 o 
  28   8   0     1963.36     2503.04    281.11 o 
  30   8   0     1484.86      832.96    252.93 o 
  32   8   0     1550.40     1569.86    270.43 o 
  34   8   0        5.84      108.97    256.45 o 
  36   8   0     2982.91     3322.11    315.88 o 
  38   8   0      363.68      364.46    282.69 o 
  40   8   0      584.09      143.56    364.33 o 
  42   8   0      651.51     1189.46    563.55 o 
   1   9   0      130.61      160.19    185.47 o 
   3   9   0       48.05      110.58    124.20 o 
   5   9   0    15425.68    16207.30    456.66 o 
   7   9   0    20708.16    20549.79    451.60 o 
   9   9   0     9299.96     9453.57    368.98 o 
  11   9   0     6374.66     6902.61    297.32 o 
  13   9   0      549.97      572.62    162.99 o 
  15   9   0     5127.62     5273.95    332.78 o 
  17   9   0    18018.18    18358.07    720.45 o 
  19   9   0     2910.64     2939.65    481.55 o 
  21   9   0      426.01      830.32    358.23 o 
  23   9   0     7403.20     7839.74    431.39 o 
  25   9   0     2805.66     3277.26    308.26 o 
  27   9   0     8760.52     9502.17    460.02 o 
  29   9   0    10769.86    11084.53    523.18 o 
  31   9   0      224.33      492.18    271.12 o 
  33   9   0     3056.46     2452.04    289.22 o 
  35   9   0      548.44      481.38    273.07 o 
  37   9   0     9003.64     9966.06    501.66 o 
  39   9   0     1661.50     1847.83    311.12 o 
   0  10   0     7967.37     8158.47    399.39 o 
   2  10   0      186.43       90.59    107.35 o 
   4  10   0     1861.13     4441.06    400.71 o 
   6  10   0      897.86     1148.64    203.18 o 
   8  10   0    45186.54    47821.21   1275.65 o 
  10  10   0     8089.61     8805.16    293.13 o 
  12  10   0     5765.81     5944.47    293.70 o 
  14  10   0    11890.38    12354.25    571.35 o 
  16  10   0      156.82       55.02    198.58 o 
  18  10   0     3866.78     3641.19    422.83 o 
  20  10   0     8470.73     8897.83    449.31 o 
  22  10   0       31.81      143.39    221.55 o 
  24  10   0      445.57      249.58    227.56 o 
  26  10   0     9621.39     9901.24    462.04 o 
  28  10   0    10008.28     9830.01    470.61 o 
  30  10   0    16454.06    14921.70    544.65 o 
  32  10   0        7.49       13.56    251.54 o 
  34  10   0    12160.05    14080.75    587.88 o 
  36  10   0     1299.00      887.35    294.80 o 
  38  10   0     1563.81      840.49    301.77 o 
   1  11   0      364.69      318.70    161.71 o 
   3  11   0    13150.47    12948.55    368.05 o 
   5  11   0      779.71      783.56    153.78 o 
   7  11   0     1803.89     1863.73    211.49 o 
   9  11   0     4311.98     4290.48    251.52 o 
  11  11   0       38.48      103.56    155.93 o 
  13  11   0      427.19      360.69    197.54 o 
  15  11   0     2144.96     1931.04    222.59 o 
  17  11   0     1176.77      887.66    221.65 o 
  19  11   0      736.48      506.88    231.63 o 
  21  11   0     5757.71     5189.24    287.92 o 
  23  11   0      157.37      186.77    233.67 o 
  25  11   0       58.35      122.00    233.15 o 
  27  11   0      700.81      593.59    251.75 o 
  29  11   0       83.05      173.97    244.09 o 
  31  11   0     1040.75      396.96    254.75 o 
  33  11   0      455.87       94.30    259.05 o 
  35  11   0      268.94      114.86    285.73 o 
  37  11   0      213.20      125.59    337.50 o 
   0  12   0     2325.63     3094.26    302.88 o 
   2  12   0     2016.24     2157.14    220.87 o 
   4  12   0     5117.84     4826.55    268.74 o 
   6  12   0       67.55      228.72    196.46 o 
   8  12   0      134.19       86.08    189.62 o 
  10  12   0      745.09     1056.96    189.48 o 
  12  12   0    29464.61    30526.92    887.88 o 
  14  12   0     8523.69     8174.38    409.20 o 
  16  12   0      690.13      815.69    221.36 o 
  18  12   0      768.11      639.79    226.79 o 
  20  12   0     3230.98     2201.13    237.14 o 
  22  12   0     3299.63     2341.52    282.38 o 
  24  12   0      824.12      221.66    241.01 o 
  26  12   0      379.61      243.17    246.68 o 
  28  12   0      339.46      287.36    255.33 o 
  30  12   0      215.56      801.27    403.04 o 
  32  12   0     1831.44     1346.29    329.40 o 
  34  12   0      406.39       92.81    325.13 o 
   1  13   0     1887.84     2704.87    258.90 o 
   3  13   0     6837.98     6113.46    288.87 o 
   5  13   0     4824.75     4738.16    337.20 o 
   7  13   0     7321.85     8371.37    372.26 o 
   9  13   0     9601.39     9594.57    326.51 o 
  11  13   0       34.98       73.57    223.36 o 
  13  13   0     5704.78     6017.30    364.26 o 
  15  13   0      732.64      647.93    241.50 o 
  17  13   0     6464.87     5639.17    315.47 o 
  19  13   0     2369.61     2378.74    282.13 o 
  21  13   0     3557.53     3689.18    315.62 o 
  23  13   0     2690.94     2123.04    301.61 o 
  25  13   0       48.11       97.03    277.85 o 
  27  13   0     1409.53     1232.50    315.71 o 
  29  13   0       35.05       13.56    290.79 o 
  31  13   0     1180.40     1336.08    337.50 o 
   0  14   0     9184.55    10170.75    766.26 o 
   2  14   0        8.55      145.88    204.22 o 
   4  14   0     1209.99     1806.79    236.43 o 
   6  14   0    22324.41    24925.30    708.48 o 
   8  14   0      604.16      523.79    198.44 o 
  10  14   0     6343.67     6951.34    379.62 o 
  12  14   0      593.14      648.08    249.42 o 
  14  14   0     7508.15     7223.27    364.53 o 
  16  14   0    10765.09    10911.82    488.39 o 
  18  14   0      243.67       75.13    274.76 o 
  20  14   0     4098.96     4288.75    512.19 o 
  22  14   0      244.91      384.84    303.63 o 
  24  14   0     5656.27     6008.39    436.73 o 
  26  14   0     4522.35     3161.42    342.57 o 
  28  14   0      585.01      349.34    301.00 o 
   1  15   0     1348.95      918.37    257.33 o 
   3  15   0      420.00      504.16    233.58 o 
   5  15   0      859.41      624.28    226.31 o 
   7  15   0       38.90      162.61    235.14 o 
   9  15   0        3.18      114.67    236.41 o 
  11  15   0       57.76      342.05    285.34 o 
  13  15   0      589.61      354.96    277.85 o 
  15  15   0        2.77       52.25    286.05 o 
  17  15   0        1.47       15.15    279.59 o 
  19  15   0       23.39      253.55    296.70 o 
  21  15   0      416.07      648.47    300.81 o 
  23  15   0      187.95      100.21    301.80 o 
  25  15   0      270.84       84.55    309.08 o 
   0  16   0     2188.30     2975.90    684.89 o 
   2  16   0      450.78      368.46    253.71 o 
   4  16   0      441.49      115.03    236.71 o 
   6  16   0      136.36      155.96    335.65 o 
   8  16   0     3287.59     4818.17    681.73 o 
  10  16   0     1556.32     1864.23    307.09 o 
  12  16   0        7.37        0.00    280.49 o 
  14  16   0     1525.61     1347.50    308.30 o 
  16  16   0      410.61      412.20    304.00 o 
  18  16   0     3478.99     2781.07    349.24 o 
  20  16   0     2042.81     1950.61    325.13 o 
   1  17   0     1888.70     2263.49    320.95 o 
   3  17   0     6058.06     6527.96    579.11 o 
   5  17   0        4.99      271.24    596.73 o 
   7  17   0     6509.15     6140.11    511.23 o 
   9  17   0      116.94      194.39    364.87 o 
  11  17   0     2140.09     2440.19    284.65 o 
  13  17   0     1980.09     2673.61    345.25 o 
  15  17   0       89.19        0.00    377.87 o 
 -47   1   1       21.84      422.89    474.63 o 
 -45   1   1       68.65      497.98    508.58 o 
 -43   1   1     3256.46     3784.29    527.18 o 
 -41   1   1     3819.35     5010.96    507.99 o 
 -39   1   1     1020.07     1179.91    421.95 o 
 -37   1   1     1270.26     1613.89    556.05 o 
 -35   1   1     5831.65     5807.93    405.81 o 
 -33   1   1    11907.11    13558.13    721.49 o 
 -31   1   1     8437.08     8217.21    413.04 o 
 -29   1   1     4333.44     4318.51    210.39 o 
 -27   1   1      778.99      572.47    148.18 o 
 -25   1   1     2416.09     2008.04    246.65 o 
 -23   1   1    23107.82    22903.55    578.26 o 
 -21   1   1     1967.71     1681.68    109.38 o 
 -19   1   1    11532.62    12998.04    309.50 o 
 -17   1   1      429.18      510.51     82.09 o 
 -15   1   1     7141.04     6598.24    188.95 o 
 -13   1   1    18826.74    15434.42    364.69 o 
 -11   1   1    20191.35    16683.14    404.16 o 
  -9   1   1     3025.60     2098.43    139.04 o 
  -7   1   1     7733.62     6544.74    185.22 o 
  -5   1   1     2274.38     1915.68    122.50 o 
  -3   1   1     6964.29     6465.19    208.10 o 
  -1   1   1      401.24       54.25     94.93 o 
   1   1   1      916.73      414.99     62.64 o 
   3   1   1        4.48       31.05     50.76 o 
   5   1   1     2997.24     2546.43    173.28 o 
   7   1   1      164.29      222.13     66.39 o 
   9   1   1       14.35       56.49     84.67 o 
  11   1   1     6716.56     6038.67    225.94 o 
  13   1   1     2707.56     2327.17     94.59 o 
  15   1   1    11694.56    11688.93    324.60 o 
  17   1   1       10.54       23.57     80.09 o 
  19   1   1     3573.62     3891.78    150.54 o 
  21   1   1     3451.41     2941.61    149.61 o 
  23   1   1     7357.37     7652.17    231.01 o 
  25   1   1     7135.88     6368.11    248.47 o 
  27   1   1     4630.72     4827.67    218.40 o 
  29   1   1      362.73      343.67    192.48 o 
  31   1   1     3839.01     3755.09    306.74 o 
  33   1   1     8476.94     9096.92    482.94 o 
  35   1   1     9398.28    12392.40    680.68 o 
  37   1   1     2158.72     2534.66    445.23 o 
  39   1   1        5.32      810.53    426.02 o 
  41   1   1        7.90      423.44    431.22 o 
  43   1   1     1204.46     1717.44    498.40 o 
  45   1   1     1258.83     2203.11    525.09 o 
 -46   2   1       36.68       19.71    464.44 o 
 -44   2   1     3427.84     3362.15    516.79 o 
 -42   2   1     8157.21     9103.72    698.45 o 
 -40   2   1     5697.63     7573.59   1559.65 o 
 -38   2   1    22644.35    24147.82   1232.40 o 
 -36   2   1    10267.92    11964.79    620.85 o 
 -34   2   1    19200.98    20271.09    797.17 o 
 -32   2   1      161.65      464.32    298.04 o 
 -30   2   1    37839.06    40922.33   1149.06 o 
 -28   2   1    74152.48    77253.44   1865.81 o 
 -26   2   1     1816.79     2489.99    178.52 o 
 -24   2   1    48725.27    41962.25    995.70 o 
 -22   2   1    38322.59    41320.12    842.74 o 
 -20   2   1    68279.05    70554.37   1374.68 o 
 -18   2   1   121874.53   125222.81   3020.08 o 
 -16   2   1    38342.89    39818.48   1135.28 o 
 -14   2   1   102329.51    94287.34   2019.20 o 
 -12   2   1       86.53      114.01    106.19 o 
 -10   2   1     4485.06     3284.40    318.30 o 
  -8   2   1     1551.90     1482.75     89.50 o 
  -6   2   1   494576.75   492517.28  14657.49 o 
  -4   2   1    25709.81    24874.62   1205.45 o 
  -2   2   1    16386.97    13182.94    629.23 o 
   0   2   1   356617.69   378989.19   7240.88 o 
   2   2   1    12979.66    10139.17    397.21 o 
   4   2   1    50333.90    48209.97   1335.90 o 
   6   2   1   263434.09   267649.22   7235.78 o 
   8   2   1   196386.08   195420.88   5565.20 o 
  10   2   1   125470.77   119704.87   2731.57 o 
  12   2   1    67982.98    60475.61   1130.18 o 
  14   2   1   323553.53   325832.19   8284.26 o 
  16   2   1    64433.29    60874.39   1178.86 o 
  18   2   1    24967.59    26857.02    522.17 o 
  20   2   1    49488.27    42986.33   1228.28 o 
  22   2   1     1475.68     1188.35    162.41 o 
  24   2   1    71217.65    67593.68   1498.96 o 
  26   2   1    51628.22    53511.83   1383.00 o 
  28   2   1    17741.77    19639.90    655.03 o 
  30   2   1     5997.75     5918.92    364.70 o 
  32   2   1       28.43      313.85    261.52 o 
  34   2   1    23122.46    24051.42   1187.30 o 
  36   2   1     2729.04     3396.59    356.02 o 
  38   2   1     3906.53     3968.94    486.55 o 
  40   2   1    16001.95    21143.37   1505.40 o 
  42   2   1       35.51      388.69    450.42 o 
  44   2   1     3827.12     5168.79   1179.91 o 
  46   2   1     3853.21     4267.17    570.05 o 
 -45   3   1       75.62      556.05    472.89 o 
 -43   3   1      335.19      705.80    454.84 o 
 -41   3   1      968.17     1617.26    473.89 o 
 -39   3   1     1631.71     2463.19    343.33 o 
 -37   3   1     3332.95     4251.75    413.14 o 
 -35   3   1     2784.34     3071.74    330.87 o 
 -33   3   1     1201.83      982.33    300.22 o 
 -31   3   1     4384.06     3660.35    369.97 o 
 -29   3   1     3337.17     3342.73    281.21 o 
 -27   3   1     8998.96     9375.17    322.82 o 
 -25   3   1     3641.09     3717.12    249.65 o 
 -23   3   1     1036.67     1213.60    156.29 o 
 -21   3   1      741.55      857.24    143.48 o 
 -19   3   1     3158.55     2878.83    175.94 o 
 -17   3   1      116.03       91.21    106.21 o 
 -15   3   1     2379.78     2976.42    139.77 o 
 -13   3   1     4439.45     3401.13    193.07 o 
 -11   3   1     6088.46     5586.32    175.39 o 
  -9   3   1     3849.42     3840.61    168.13 o 
  -7   3   1    18852.40    17857.92    354.04 o 
  -5   3   1    22577.65    22908.69    638.64 o 
  -3   3   1     4081.58     3755.87    106.94 o 
  -1   3   1    20138.99    19308.47    486.71 o 
   1   3   1     1086.32      869.18     97.93 o 
   3   3   1    13213.20    12493.57    263.95 o 
   5   3   1     2399.40     2274.34    159.18 o 
   7   3   1    17277.28    15391.45    286.83 o 
   9   3   1    14365.74    13337.73    553.78 o 
  11   3   1       69.13       57.54    125.01 o 
  13   3   1     2465.86     2126.12    140.94 o 
  15   3   1     3578.37     4042.89    255.80 o 
  17   3   1     1246.46     1327.60    106.65 o 
  19   3   1    18747.21    19067.59    445.18 o 
  21   3   1    17977.54    18016.78    513.89 o 
  23   3   1      189.03      188.80    125.64 o 
  25   3   1     6294.93     7611.04    330.87 o 
  27   3   1        4.21       74.79    184.91 o 
  29   3   1    28104.24    29263.42    827.84 o 
  31   3   1    27805.82    26878.67    891.55 o 
  33   3   1      829.41     1055.68    298.16 o 
  35   3   1        7.31      169.00    286.32 o 
  37   3   1     1657.71     1918.63    317.20 o 
  39   3   1     9068.63     9257.39   1258.16 o 
  41   3   1     4011.75     5463.44    530.62 o 
  43   3   1        4.17      269.93    445.23 o 
  45   3   1      847.03     1305.01    512.99 o 
 -46   4   1      167.53      504.89    482.51 o 
 -44   4   1     5850.27     7618.23    881.54 o 
 -42   4   1      188.30      171.24    344.99 o 
 -40   4   1     1430.70     1570.59    459.70 o 
 -38   4   1     3058.07     3796.73    377.44 o 
 -36   4   1     8812.74     8814.15    491.99 o 
 -34   4   1       42.32      142.11    220.07 o 
 -32   4   1     8011.92     9377.45    382.24 o 
 -30   4   1     2411.78     2874.52    362.14 o 
 -28   4   1    13166.26    13424.89    505.09 o 
 -26   4   1    16693.50    15870.18    525.23 o 
 -24   4   1     1740.60     1010.22    192.67 o 
 -22   4   1      285.44       38.07    116.52 o 
 -20   4   1    12748.57    12553.17    433.80 o 
 -18   4   1     9356.19     8228.65    347.94 o 
 -16   4   1     3976.03     4666.92    190.04 o 
 -14   4   1     7428.10    10215.04    236.26 o 
 -12   4   1     1797.99     1629.82    207.74 o 
 -10   4   1    14298.49    11527.02    601.59 o 
  -8   4   1    60832.28    65981.10   2184.21 o 
  -6   4   1     7774.54     7709.64    515.18 o 
  -4   4   1    57173.63    59012.47   1041.66 o 
  -2   4   1   530300.75   546426.63  14700.37 o 
   0   4   1     6103.27     5623.34    433.49 o 
   2   4   1     2620.03     2823.11    179.12 o 
   4   4   1    25443.83    24286.18    635.31 o 
   6   4   1     6758.42     6181.45    182.93 o 
   8   4   1     3331.89     2985.19    187.30 o 
  10   4   1   191960.81   185062.31   3911.37 o 
  12   4   1   134137.02   143981.97   4385.28 o 
  14   4   1      276.53      178.39    154.82 o 
  16   4   1   117529.23   113906.41   2625.23 o 
  18   4   1     5370.96     3626.66    366.30 o 
  20   4   1    57550.41    58308.61   1833.73 o 
  22   4   1     7370.99     7554.19    270.85 o 
  24   4   1    36058.96    35644.50    941.17 o 
  26   4   1     3276.98     3835.09    266.57 o 
  28   4   1     1254.60     1743.44    366.06 o 
  30   4   1    64993.38    64180.31   1803.68 o 
  32   4   1      755.72      453.82    229.40 o 
  34   4   1     1184.25     1381.35    303.91 o 
  36   4   1     4084.07     4589.13    398.30 o 
  38   4   1     4961.37     5535.45    440.28 o 
  40   4   1     1520.06     1108.22    344.16 o 
  42   4   1      223.07        0.00    439.88 o 
  44   4   1     5737.38     8359.04    712.01 o 
 -45   5   1      774.67      814.00    380.83 o 
 -43   5   1       58.55       17.04    353.89 o 
 -41   5   1       71.98       13.56    343.33 o 
 -39   5   1     2054.73     1978.51    366.89 o 
 -37   5   1     5837.67     6694.50    421.84 o 
 -35   5   1       10.96       97.87    223.75 o 
 -33   5   1       76.55      128.75    213.03 o 
 -31   5   1    12063.54    11823.28    511.80 o 
 -29   5   1      863.97      974.66    347.92 o 
 -27   5   1    11488.43    10107.70    471.76 o 
 -25   5   1     1565.04     1466.22    257.96 o 
 -23   5   1     6381.39     7086.96    291.11 o 
 -21   5   1     8165.19     7048.08    328.62 o 
 -19   5   1     2067.76     1610.35    186.94 o 
 -17   5   1    10759.30    11536.89    334.36 o 
 -15   5   1      108.88       77.02     92.84 o 
 -13   5   1    43982.36    41567.53   1007.64 o 
 -11   5   1      107.31       97.38     64.24 o 
  -9   5   1    78826.22    77900.13   1763.51 o 
  -7   5   1    78665.65    74851.36   1544.37 o 
  -5   5   1     2769.87     2649.65    138.49 o 
  -3   5   1    30657.45    31287.48    736.10 o 
  -1   5   1    16151.03    15318.20    372.93 o 
   1   5   1      219.30       97.17     69.31 o 
   3   5   1     6019.06     5715.32    216.82 o 
   5   5   1     1016.37     1281.36    139.27 o 
   7   5   1       25.97      133.82     83.91 o 
   9   5   1       66.01       32.06    111.63 o 
  11   5   1       20.05       26.06    105.00 o 
  13   5   1     2319.36     2621.92    184.89 o 
  15   5   1      900.86      742.41    174.52 o 
  17   5   1      144.44      166.46    160.14 o 
  19   5   1      309.22     1013.78    230.99 o 
  21   5   1    10818.05     9829.09    406.78 o 
  23   5   1       57.74      132.56    182.61 o 
  25   5   1      846.04      823.18    201.14 o 
  27   5   1      142.20      209.73    197.23 o 
  29   5   1     6834.20     7229.08    343.49 o 
  31   5   1       39.80       13.56    221.88 o 
  33   5   1       73.74      107.07    219.88 o 
  35   5   1     6367.21     6219.42    412.03 o 
  37   5   1     2594.05     3396.39    484.07 o 
  39   5   1        2.20      220.85    338.63 o 
  41   5   1      137.25      492.43    499.66 o 
  43   5   1      211.11      164.00    356.85 o 
 -44   6   1     7354.65     7458.78    616.86 o 
 -42   6   1      784.61      409.82    366.81 o 
 -40   6   1      728.63      697.96    354.57 o 
 -38   6   1     4964.69     5196.52    450.30 o 
 -36   6   1       95.29       51.38    245.08 o 
 -34   6   1      334.81      307.45    244.70 o 
 -32   6   1     2891.23     3025.77    296.80 o 
 -30   6   1     9455.64    10017.65    459.39 o 
 -28   6   1    13434.09    12735.63    449.22 o 
 -26   6   1     2375.05     2542.67    227.17 o 
 -24   6   1    88968.73    91175.22   2527.12 o 
 -22   6   1      610.62      648.59    188.67 o 
 -20   6   1    36763.64    35838.03   1059.13 o 
 -18   6   1    75579.70    74317.16   1933.61 o 
 -16   6   1     7741.62     8090.99    226.43 o 
 -14   6   1   123194.63   135275.23   3565.59 o 
 -12   6   1     1894.80     1939.98    221.47 o 
 -10   6   1   301598.13   316255.56   6059.18 o 
  -8   6   1    18042.75    14966.34    565.06 o 
  -6   6   1    22327.39    26065.83    867.34 o 
  -4   6   1    66792.16    67235.81   1135.10 o 
  -2   6   1     9936.23    12606.79    467.70 o 
   0   6   1    46239.93    46877.52   1239.22 o 
   2   6   1   137342.91   136751.64   2764.95 o 
   4   6   1      526.41      643.84    129.20 o 
   6   6   1     4835.94     5437.87    193.88 o 
   8   6   1     9294.24    12166.87    316.89 o 
  10   6   1   103684.82   100831.61   2616.67 o 
  12   6   1     1751.28     2110.08    171.40 o 
  14   6   1      242.78      317.16    122.58 o 
  16   6   1     1004.92      509.16    124.04 o 
  18   6   1    33515.32    34175.87   1061.34 o 
  20   6   1    18450.94    19099.02    570.70 o 
  22   6   1    17154.78    17109.44    591.34 o 
  24   6   1      447.04       88.46    196.79 o 
  26   6   1     1654.53     1175.59    289.71 o 
  28   6   1    13631.45    13266.25    493.30 o 
  30   6   1    11297.50    10881.76    628.37 o 
  32   6   1     1383.36     1342.06    254.97 o 
  34   6   1     3315.22     3285.16    373.89 o 
  36   6   1     4351.86     4422.93    390.45 o 
  38   6   1      946.22      851.03    475.50 o 
  40   6   1     1480.28     1441.49    364.07 o 
  42   6   1     1907.93     2103.65    514.30 o 
 -43   7   1     1066.23      825.69    383.18 o 
 -41   7   1       21.36        0.00    352.18 o 
 -39   7   1     2511.17     2544.45    509.50 o 
 -37   7   1      773.21      840.65    442.40 o 
 -35   7   1     3315.10     3732.33    310.71 o 
 -33   7   1     7870.68     8858.40    432.18 o 
 -31   7   1       21.86        0.00    228.00 o 
 -29   7   1    12137.88    12008.24    467.68 o 
 -27   7   1      146.31      167.86    218.66 o 
 -25   7   1     9021.25     9603.37    402.99 o 
 -23   7   1     9798.35     9972.20    398.01 o 
 -21   7   1     1726.56     2024.49    218.66 o 
 -19   7   1     4486.86     5008.39    266.83 o 
 -17   7   1     6329.21     6446.10    250.84 o 
 -15   7   1     7562.72     7171.97    265.47 o 
 -13   7   1     5039.64     4291.18    150.85 o 
 -11   7   1     1759.38     1426.54    167.80 o 
  -9   7   1     2885.19     3338.87    147.94 o 
  -7   7   1     6689.15     8019.30    227.33 o 
  -5   7   1     4275.52     5475.56    224.89 o 
  -3   7   1     1413.55     1196.41    119.62 o 
  -1   7   1      126.77      164.31    110.54 o 
   1   7   1      173.26      164.08     83.90 o 
   3   7   1      142.05       67.06    105.10 o 
   5   7   1     2721.39     2473.61    159.12 o 
   7   7   1    21100.24    20589.38    633.50 o 
   9   7   1     1047.00     1100.13    121.30 o 
  11   7   1    18289.05    20574.19    613.85 o 
  13   7   1     6692.89     7577.45    367.16 o 
  15   7   1     1675.38     1577.87    127.84 o 
  17   7   1     4098.92     4292.88    232.79 o 
  19   7   1      313.82      397.70    183.01 o 
  21   7   1     2999.78     3359.40    237.99 o 
  23   7   1       68.09       97.91    202.58 o 
  25   7   1       70.67       85.17    211.18 o 
  27   7   1      864.19      717.92    230.74 o 
  29   7   1       42.46      345.16    232.41 o 
  31   7   1       81.64      318.84    239.88 o 
  33   7   1      270.28      191.10    242.64 o 
  35   7   1        4.88      341.19    268.19 o 
  37   7   1       17.26       50.51    334.02 o 
  39   7   1      172.20       64.29    334.02 o 
  41   7   1        0.30      145.93    356.72 o 
 -42   8   1     2189.44     1703.60    398.86 o 
 -40   8   1     5849.99     6018.11    456.45 o 
 -38   8   1    14342.58    14993.10    628.76 o 
 -36   8   1      197.50      105.37    258.98 o 
 -34   8   1    14624.23    16160.63    567.65 o 
 -32   8   1     3046.93     2837.55    310.91 o 
 -30   8   1    20530.52    21651.35    771.75 o 
 -28   8   1    11941.56    13353.28    477.75 o 
 -26   8   1     4012.82     4166.41    417.77 o 
 -24   8   1    17802.50    17353.67    619.75 o 
 -22   8   1     4609.88     4627.51    281.07 o 
 -20   8   1    61372.96    66762.64   1801.96 o 
 -18   8   1    33328.00    34261.68   1016.87 o 
 -16   8   1    27056.72    27940.79    731.28 o 
 -14   8   1    82556.96    79251.62   2020.43 o 
 -12   8   1    10247.66    12272.16    286.41 o 
 -10   8   1      174.03      301.43     95.18 o 
  -8   8   1   138966.61   144925.27   3133.66 o 
  -6   8   1    28991.89    36876.37    727.96 o 
  -4   8   1   150927.25   163073.41   3285.42 o 
  -2   8   1    58403.04    60934.98   1479.83 o 
   0   8   1     8449.55     7104.65    263.69 o 
   2   8   1    19082.10    20697.86    474.75 o 
   4   8   1      830.83      831.66    126.53 o 
   6   8   1    51920.34    48154.62   1071.37 o 
   8   8   1    29609.85    32723.71    779.48 o 
  10   8   1     3719.58     3208.79    159.52 o 
  12   8   1    24629.33    25066.40    633.22 o 
  14   8   1    25142.26    25488.20    647.38 o 
  16   8   1    84107.42    84093.30   2361.23 o 
  18   8   1    37333.89    39294.24   1114.95 o 
  20   8   1    40456.30    40292.21   1158.85 o 
  22   8   1    13504.79    14065.39    509.85 o 
  24   8   1    43834.53    43955.31   1276.05 o 
  26   8   1    49252.87    50788.45   1462.07 o 
  28   8   1      225.20      488.33    231.11 o 
  30   8   1    18727.77    18319.58    633.45 o 
  32   8   1     5635.73     6193.27    376.12 o 
  34   8   1     6262.93     6252.15    382.40 o 
  36   8   1    10775.06     9809.79    453.03 o 
  38   8   1      999.86      768.55    357.35 o 
  40   8   1    12727.71    13936.64    918.66 o 
 -41   9   1      676.25       98.19    375.19 o 
 -39   9   1       74.64       84.23    282.52 o 
 -37   9   1     2064.97     1622.72    308.71 o 
 -35   9   1     2113.03     2205.41    299.66 o 
 -33   9   1      367.92      272.12    262.84 o 
 -31   9   1     1678.82     1862.14    281.88 o 
 -29   9   1     8736.46     9640.43    533.76 o 
 -27   9   1    10966.21    10377.45    448.32 o 
 -25   9   1    27142.25    25935.79    815.57 o 
 -23   9   1       15.67      235.11    219.41 o 
 -21   9   1     2883.89     2831.56    251.27 o 
 -19   9   1      141.09      127.21    196.56 o 
 -17   9   1     9709.15     9518.63    370.57 o 
 -15   9   1     7736.75     7505.12    292.95 o 
 -13   9   1     1703.09     1300.18    150.74 o 
 -11   9   1      403.83      159.62    138.88 o 
  -9   9   1     1951.31     1958.19    153.93 o 
  -7   9   1     1078.62      817.98    119.59 o 
  -5   9   1     5450.49     5631.72    210.35 o 
  -3   9   1       26.80      182.57     84.79 o 
  -1   9   1     8103.47     7545.62    249.77 o 
   1   9   1     3381.16     2983.97    191.26 o 
   3   9   1    17710.51    16370.22    438.58 o 
   5   9   1     6140.74     5822.91    213.38 o 
   7   9   1     2596.01     2576.82    163.76 o 
   9   9   1    12696.66    12256.95    407.82 o 
  11   9   1      848.09      790.42    157.62 o 
  13   9   1     9102.44     8209.27    262.58 o 
  15   9   1      261.40      159.38    188.67 o 
  17   9   1    13057.57    13147.54    493.82 o 
  19   9   1     7079.44     6408.46    309.40 o 
  21   9   1       47.03      169.62    211.98 o 
  23   9   1     3142.21     3942.21    293.98 o 
  25   9   1        9.27      530.44    264.70 o 
  27   9   1     2265.23     2238.42    267.01 o 
  29   9   1       92.23       25.31    242.37 o 
  31   9   1      797.55      654.34    265.85 o 
  33   9   1     2617.58     2369.30    294.43 o 
  35   9   1       16.47      128.16    274.23 o 
  37   9   1     1125.71     1191.20    360.18 o 
  39   9   1       24.11      105.99    288.27 o 
 -38  10   1       54.61      250.04    335.47 o 
 -36  10   1     4099.73     3907.26    333.16 o 
 -34  10   1       15.69       27.12    262.95 o 
 -32  10   1     5622.52     6379.68    514.83 o 
 -30  10   1     2115.66     1807.29    262.86 o 
 -28  10   1    11918.97    11335.56    449.99 o 
 -26  10   1      292.82       49.79    235.87 o 
 -24  10   1      506.46      922.61    264.15 o 
 -22  10   1      369.90      322.59    221.10 o 
 -20  10   1      552.27      669.11    220.16 o 
 -18  10   1      250.62      462.90    209.14 o 
 -16  10   1     1460.53     1648.06    305.37 o 
 -14  10   1        0.15       37.44    144.77 o 
 -12  10   1     5033.94     4946.62    225.13 o 
 -10  10   1     2984.20     3644.73    232.40 o 
  -8  10   1    11025.52    11922.11    350.46 o 
  -6  10   1    31475.97    33553.39    729.00 o 
  -4  10   1    13419.54    15336.47    449.70 o 
  -2  10   1     2178.04     2908.85    172.81 o 
   0  10   1      113.41      257.08    137.85 o 
   2  10   1      134.06      354.89    156.01 o 
   4  10   1     3423.69     3975.64    200.10 o 
   6  10   1     6311.97     5458.10    229.56 o 
   8  10   1    20618.62    22531.88    688.24 o 
  10  10   1     8565.83     8850.66    345.95 o 
  12  10   1     3840.80     4239.22    225.96 o 
  14  10   1       66.05      101.41    192.26 o 
  16  10   1     2695.04     2632.97    277.97 o 
  18  10   1     7223.92     6609.40    343.84 o 
  20  10   1       24.72        6.48    213.09 o 
  22  10   1      578.55      460.89    226.25 o 
  24  10   1     5072.41     5063.72    314.39 o 
  26  10   1     1338.52     1472.01    262.84 o 
  28  10   1       35.08      179.96    237.60 o 
  30  10   1     1774.79     1832.41    283.04 o 
  32  10   1      671.25      608.87    274.95 o 
  34  10   1      382.72      123.69    269.39 o 
  36  10   1      377.98      105.55    278.59 o 
  38  10   1      246.42      205.06    288.27 o 
 -37  11   1      290.50      307.85    339.92 o 
 -35  11   1       13.03      278.30    313.31 o 
 -33  11   1      506.70      461.06    318.66 o 
 -31  11   1     6555.52     5970.74    423.27 o 
 -29  11   1        0.70       45.28    245.05 o 
 -27  11   1     2422.61     2189.40    267.30 o 
 -25  11   1        7.34      136.44    229.11 o 
 -23  11   1    13163.84    12087.26    469.80 o 
 -21  11   1    10126.12    10130.25    489.19 o 
 -19  11   1     9007.55     8710.79    373.71 o 
 -17  11   1      374.20      238.13    222.11 o 
 -15  11   1     2084.25     2025.05    309.29 o 
 -13  11   1      665.27      725.93    211.82 o 
 -11  11   1     1625.35     1479.08    179.97 o 
  -9  11   1       38.07       90.12    146.53 o 
  -7  11   1     4984.12     4927.95    255.05 o 
  -5  11   1     5729.64     5276.70    229.78 o 
  -3  11   1    12323.14    12904.27    380.29 o 
  -1  11   1    13154.89    13007.64    320.39 o 
   1  11   1        5.49        7.62    129.92 o 
   3  11   1    17204.58    17616.21    553.95 o 
   5  11   1     3933.91     4034.53    242.35 o 
   7  11   1     1075.79      884.94    191.57 o 
   9  11   1     7608.26     7282.36    332.41 o 
  11  11   1     1191.30     1114.03    360.18 o 
  13  11   1     4962.58     4914.45    296.00 o 
  15  11   1      362.37      269.72    205.54 o 
  17  11   1     1759.06     1235.97    223.99 o 
  19  11   1       34.81      160.22    217.07 o 
  21  11   1     1844.76     1631.14    238.83 o 
  23  11   1    18395.41    17508.10    632.85 o 
  25  11   1     1416.04     1601.13    277.97 o 
  27  11   1      358.28       70.08    234.73 o 
  29  11   1      139.04      497.42    256.71 o 
  31  11   1     3005.38     3317.41    322.63 o 
  33  11   1     1678.34     1374.09    288.27 o 
  35  11   1       25.21        0.00    277.64 o 
 -34  12   1    12081.78    13770.19    684.51 o 
 -32  12   1     1666.88     2192.05    352.53 o 
 -30  12   1     7262.28     7935.91    466.98 o 
 -28  12   1    22870.29    22562.05    926.54 o 
 -26  12   1     2389.64     2496.76    338.12 o 
 -24  12   1    14816.05    14781.96    635.67 o 
 -22  12   1      485.08      605.46    237.82 o 
 -20  12   1    12247.39    11240.67    476.27 o 
 -18  12   1     9227.19    10531.41    430.58 o 
 -16  12   1      104.45      172.23    217.55 o 
 -14  12   1    45527.63    45300.59   1331.33 o 
 -12  12   1     2797.50     3132.38    268.24 o 
 -10  12   1    25722.44    29206.08    814.17 o 
  -8  12   1    58926.45    61576.50   1416.96 o 
  -6  12   1       82.88      146.71    193.75 o 
  -4  12   1    77875.94    86882.12   1961.96 o 
  -2  12   1    23504.55    23619.67    545.91 o 
   0  12   1    64906.02    68746.39   1407.97 o 
   2  12   1    34526.40    36371.26    921.25 o 
   4  12   1     1641.95     1701.32    219.18 o 
   6  12   1    46430.07    48653.65   1261.91 o 
   8  12   1    28189.62    31577.16    855.58 o 
  10  12   1    25032.58    27834.16    861.80 o 
  12  12   1    54553.08    53690.41   1541.98 o 
  14  12   1     1019.61      488.39    230.47 o 
  16  12   1     6641.59     6598.25    387.51 o 
  18  12   1     5738.33     5199.64    316.87 o 
  20  12   1     5421.48     5763.41    350.40 o 
  22  12   1     4029.97     4163.94    305.90 o 
  24  12   1      334.40      391.71    250.70 o 
  26  12   1    10820.43    10888.00    475.16 o 
  28  12   1      127.82      117.70    255.48 o 
  30  12   1     8341.41     7669.03    412.69 o 
  32  12   1     5052.65     4033.02    340.30 o 
  34  12   1     4018.48     4482.05    429.37 o 
 -33  13   1       39.21      428.53    433.37 o 
 -31  13   1     2574.05     2544.92    357.88 o 
 -29  13   1     1308.69     1392.32    346.32 o 
 -27  13   1      192.29      247.44    314.20 o 
 -25  13   1      235.56      272.44    302.48 o 
 -23  13   1     3019.14     2862.43    340.62 o 
 -21  13   1     1727.89     1242.16    352.94 o 
 -19  13   1     1663.32     1885.68    308.30 o 
 -17  13   1     1345.92      866.36    281.09 o 
 -15  13   1        5.13      259.42    229.86 o 
 -13  13   1       56.69      108.77    228.75 o 
 -11  13   1     7739.09     7758.04    366.32 o 
  -9  13   1     4667.92     5686.14    293.11 o 
  -7  13   1     1755.69     1872.87    189.46 o 
  -5  13   1     7117.92     7082.84    317.78 o 
  -3  13   1       74.91       48.20    175.58 o 
  -1  13   1     1799.02     2385.08    193.62 o 
   1  13   1     1970.74     1568.94    186.93 o 
   3  13   1       63.01      381.98    203.68 o 
   5  13   1     1036.92     1067.60    246.45 o 
   7  13   1     5671.90     5139.60    288.10 o 
   9  13   1     3486.49     3724.24    297.33 o 
  11  13   1      330.81      438.94    233.15 o 
  13  13   1     4216.36     3947.54    283.92 o 
  15  13   1     8008.80     6765.39    367.97 o 
  17  13   1       19.46        0.00    218.35 o 
  19  13   1       70.09       30.08    226.45 o 
  21  13   1      424.17      399.17    235.14 o 
  23  13   1     6608.79     5762.24    347.43 o 
  25  13   1      306.07      196.53    252.56 o 
  27  13   1      109.22       98.83    253.73 o 
  29  13   1      516.04      149.25    314.72 o 
  31  13   1      342.93      500.64    317.23 o 
 -30  14   1      385.31      644.95    423.61 o 
 -28  14   1     5103.79     5380.57    509.11 o 
 -26  14   1     2995.21     2610.03    500.43 o 
 -24  14   1    10554.63    11365.70    558.91 o 
 -22  14   1     8312.60     9386.80    532.75 o 
 -20  14   1     5652.96     5303.88    414.50 o 
 -18  14   1    21120.97    20362.86    788.10 o 
 -16  14   1       12.79      175.72    271.26 o 
 -14  14   1    12622.37    13395.18    636.47 o 
 -12  14   1    14680.91    15329.91    632.84 o 
 -10  14   1    16638.03    17397.32    685.92 o 
  -8  14   1    21052.13    21784.12    671.33 o 
  -6  14   1      702.34      947.13    193.12 o 
  -4  14   1    19738.78    21196.62    529.79 o 
  -2  14   1     6800.46     7455.98    380.35 o 
   0  14   1     4898.44     5971.70    347.99 o 
   2  14   1    47255.01    50495.77   1317.76 o 
   4  14   1     3397.19     3953.69    235.61 o 
   6  14   1     7105.21     8365.21    354.63 o 
   8  14   1     5450.72     5617.19    339.42 o 
  10  14   1     3488.92     3111.44    283.16 o 
  12  14   1     5699.96     5624.23    330.00 o 
  14  14   1     1619.02     1404.01    258.63 o 
  16  14   1     6636.82     6517.73    371.26 o 
  18  14   1      602.58      588.97    240.69 o 
  20  14   1     2519.68     2826.96    282.13 o 
  22  14   1     1128.98      949.11    306.13 o 
  24  14   1     2076.04     1965.46    335.57 o 
  26  14   1       23.40       82.18    308.22 o 
  28  14   1      283.42      388.48    313.00 o 
 -25  15   1     5233.64     5411.47    432.89 o 
 -23  15   1      799.69      867.48    311.94 o 
 -21  15   1     5585.59     5486.47    405.14 o 
 -19  15   1      493.93      966.92    312.40 o 
 -17  15   1     6958.96     7289.98    459.05 o 
 -15  15   1    17842.67    18035.09    755.85 o 
 -13  15   1     1276.97     1316.61    301.31 o 
 -11  15   1     6884.28     6887.85    426.74 o 
  -9  15   1        5.54        0.00    279.08 o 
  -7  15   1    13847.50    15847.60    802.59 o 
  -5  15   1     2781.54     3258.74    305.37 o 
  -3  15   1     3452.83     3864.78    267.25 o 
  -1  15   1    12873.85    14225.50    767.35 o 
   1  15   1     2476.21     2825.91    283.23 o 
   3  15   1    11698.51    13559.32    472.29 o 
   5  15   1     3530.23     4050.19    243.95 o 
   7  15   1     4770.58     5685.81    296.48 o 
   9  15   1     4390.30     4809.96    331.64 o 
  11  15   1      154.96      304.27    243.79 o 
  13  15   1    10720.60    10112.32    442.76 o 
  15  15   1      561.59      204.80    253.27 o 
  17  15   1    10574.96    10559.66    545.31 o 
  19  15   1    10233.06    10963.75    558.44 o 
  21  15   1      223.45      453.98    289.28 o 
  23  15   1     3188.18     3151.38    359.95 o 
  25  15   1      325.88      209.36    407.25 o 
 -22  16   1      738.69      705.23    650.98 o 
 -20  16   1      238.79      213.99    302.03 o 
 -18  16   1       14.43        0.00    284.31 o 
 -16  16   1       34.93      152.00    287.15 o 
 -14  16   1      512.29      204.28    290.22 o 
 -12  16   1      570.97      600.06    300.34 o 
 -10  16   1      653.66      504.08    290.64 o 
  -8  16   1      322.17      504.23    281.88 o 
  -6  16   1       10.44        0.00    343.64 o 
  -4  16   1     2122.72     2663.82    288.64 o 
  -2  16   1     2069.24     2274.78    275.91 o 
   0  16   1    15683.99    16966.13    652.23 o 
   2  16   1      143.53      161.47    296.95 o 
   4  16   1     8850.55     9659.83   1023.77 o 
   6  16   1      190.46      382.50    226.34 o 
   8  16   1     2935.74     2758.71    248.43 o 
  10  16   1     4967.07     5506.78    327.49 o 
  12  16   1       51.88      387.02    242.58 o 
  14  16   1     1084.58     1379.00    307.02 o 
  16  16   1     1336.99     1413.01    310.18 o 
  18  16   1       13.04      221.10    305.57 o 
  20  16   1     2147.00     2646.30    473.50 o 
 -15  17   1      227.59        0.00    405.46 o 
 -13  17   1     1141.89     1281.09    477.77 o 
 -11  17   1     2450.32     3080.19    378.52 o 
  -9  17   1      264.33      384.49    377.87 o 
  -7  17   1     1116.08     1015.05    874.76 o 
  -5  17   1      147.95      329.89    351.34 o 
  -3  17   1      785.01      612.17    290.22 o 
  -1  17   1      744.49      511.48    269.48 o 
   1  17   1      529.94      459.31    304.93 o 
   3  17   1     1677.72     1556.27    495.02 o 
   5  17   1      554.51      311.93    569.61 o 
   7  17   1      502.72      271.24    596.73 o 
   9  17   1     1013.78     1915.74    383.54 o 
  11  17   1      492.47      139.01    335.36 o 
  13  17   1     1512.64     1583.62    315.45 o 
 -48   0   2     3648.26     4461.94    800.17 o 
 -46   0   2      352.32     1098.53    678.11 o 
 -44   0   2      576.95     1315.53    664.54 o 
 -42   0   2    33121.58    37390.80   2129.26 o 
 -40   0   2      687.05      176.31    556.05 o 
 -38   0   2     4223.86     4407.69    732.36 o 
 -36   0   2     7046.72     9330.75    745.92 o 
 -34   0   2    55312.77    60438.58   2142.94 o 
 -32   0   2    15395.23    16221.54    850.92 o 
 -30   0   2     4695.68     6250.56    472.89 o 
 -28   0   2   300019.53   304415.59   9001.58 o 
 -26   0   2    23174.36    21311.25    755.47 o 
 -24   0   2    40483.57    38163.24   1182.15 o 
 -22   0   2   245518.56   266656.09   8346.50 o 
 -20   0   2      507.49     1034.05    261.34 o 
 -18   0   2   209387.00   219654.45   6103.64 o 
 -16   0   2   168462.19   156895.67   5286.94 o 
 -14   0   2   127405.53   124400.11   4856.94 o 
 -12   0   2     5213.09     4257.34    348.71 o 
 -10   0   2   101614.43   104360.72   5974.47 o 
  -8   0   2   231946.16   242581.05  13912.86 o 
  -6   0   2     4976.92     3346.98    123.99 o 
  -4   0   2   121776.91   117610.83   9913.92 o 
  -2   0   2   330553.63   396333.78  49610.29 o 
   0   0   2   581020.31   623160.00  13662.91 o 
   2   0   2    52895.52    72333.63   8245.78 o 
   4   0   2   731058.00   738380.94  38014.66 o 
   6   0   2    11989.66    12829.78    461.11 o 
   8   0   2   153952.41   145066.33   1288.10 o 
  10   0   2    22750.05    24165.65   2807.67 o 
  12   0   2     7507.62     6615.95    194.44 o 
  14   0   2     7229.45     5773.88    625.69 o 
  16   0   2     2065.32     1184.56    390.45 o 
  18   0   2    31228.94    31510.56    565.05 o 
  20   0   2    20552.11    14404.88    326.54 o 
  22   0   2     1526.20     2321.03    190.23 o 
  24   0   2    18059.01    15987.23    503.08 o 
  26   0   2    23682.09    23352.67   1383.34 o 
  28   0   2      101.52     1005.21    276.98 o 
  30   0   2     2187.95     1163.96    352.62 o 
  32   0   2    22278.80    26649.59   1695.27 o 
  34   0   2    22105.74    25184.88   1627.46 o 
  36   0   2    10923.37    13209.52   1084.97 o 
  38   0   2    11035.31    13426.51   1071.41 o 
  40   0   2    12140.30    15135.34   1166.34 o 
  42   0   2     3782.30     3254.91    745.92 o 
  44   0   2      814.88     2061.44    745.92 o 
 -47   1   2     2676.78     4363.18    589.72 o 
 -45   1   2      383.33      891.78    495.02 o 
 -43   1   2     3094.63     4306.04    484.22 o 
 -41   1   2     2497.95     2834.49    498.40 o 
 -39   1   2       72.12      719.11    412.03 o 
 -37   1   2     6753.25     6716.23    632.23 o 
 -35   1   2       22.73      113.25    262.31 o 
 -33   1   2    30444.03    33097.35   1317.29 o 
 -31   1   2     4007.68     4688.22    330.82 o 
 -29   1   2    21122.20    23144.66    535.62 o 
 -27   1   2    13039.77    13693.07    470.75 o 
 -25   1   2     1633.91     1577.32    147.64 o 
 -23   1   2      230.60      440.89    107.76 o 
 -21   1   2     3234.72     3144.64    133.07 o 
 -19   1   2     3348.90     3274.82    150.62 o 
 -17   1   2     1314.19     1428.35    121.30 o 
 -15   1   2     3801.00     4085.82    154.66 o 
 -13   1   2     2412.84     2050.68    141.52 o 
 -11   1   2     1018.24      950.24     73.09 o 
  -9   1   2     1563.82     1196.40    102.53 o 
  -7   1   2    19731.89    18674.61    507.48 o 
  -5   1   2      388.88      490.66    101.96 o 
  -3   1   2      430.48      511.17    134.37 o 
  -1   1   2     2991.66     2760.58     97.17 o 
   1   1   2     7952.25     8602.36    442.07 o 
   3   1   2     2074.41     1985.54    112.67 o 
   5   1   2    31305.91    28277.65    530.52 o 
   7   1   2    14228.19    14232.36    397.27 o 
   9   1   2     5307.47     5003.34    177.66 o 
  11   1   2     2695.53     2105.33     80.68 o 
  13   1   2     4891.59     5230.44    172.44 o 
  15   1   2      116.59       54.36     71.64 o 
  17   1   2    13410.53    13159.98    407.75 o 
  19   1   2     8693.62     8290.73    272.81 o 
  21   1   2      348.01      419.41     90.22 o 
  23   1   2     1265.30      975.29    141.33 o 
  25   1   2        4.78       58.46    135.83 o 
  27   1   2     1335.16     1147.34    187.27 o 
  29   1   2        8.60       27.12    235.34 o 
  31   1   2       18.93       44.31    251.04 o 
  33   1   2      940.00     1049.91    349.76 o 
  35   1   2      143.90      247.64    368.37 o 
  37   1   2     1831.19     2889.34    949.35 o 
  39   1   2       24.19      308.50    436.26 o 
  41   1   2      397.66      931.59    464.44 o 
  43   1   2        5.66       60.00    474.05 o 
  45   1   2        4.23      477.08    512.45 o 
 -46   2   2     2596.59     3576.52    773.04 o 
 -44   2   2     1317.87     1670.91    468.73 o 
 -42   2   2     3388.14     4002.97    752.70 o 
 -40   2   2      202.13      328.27    397.89 o 
 -38   2   2       21.78       49.49    300.55 o 
 -36   2   2      375.62      195.14    283.15 o 
 -34   2   2        3.15      279.33    264.69 o 
 -32   2   2    29899.03    30868.51   1311.86 o 
 -30   2   2     9815.47    10727.95    463.74 o 
 -28   2   2     7366.56     8733.46    276.81 o 
 -26   2   2    18313.18    18944.41    556.30 o 
 -24   2   2     6267.33     6457.91    227.79 o 
 -22   2   2       69.47      246.86     93.36 o 
 -20   2   2    19751.62    18020.16    405.53 o 
 -18   2   2    17898.31    15522.83    344.70 o 
 -16   2   2    18585.60    19263.65    574.17 o 
 -14   2   2     5295.17     4498.99    133.43 o 
 -12   2   2   183296.61   162252.25   3416.47 o 
 -10   2   2    39665.86    40425.97   1098.81 o 
  -8   2   2    65106.43    60506.59   1508.94 o 
  -6   2   2   214757.22   212869.00   5108.08 o 
  -4   2   2   276277.31   279863.72   7447.02 o 
  -2   2   2   309793.00   319596.53   4990.24 o 
   0   2   2     1270.22     2411.41    837.13 o 
   2   2   2   156156.38   170204.00   7503.29 o 
   4   2   2    41228.24    45356.82   3332.47 o 
   6   2   2     4957.11     6663.40   1466.15 o 
   8   2   2   370056.28   375990.31  12936.49 o 
  10   2   2     1969.15     2293.28    641.09 o 
  12   2   2      936.41     1172.64    140.76 o 
  14   2   2      613.45      282.21    240.21 o 
  16   2   2     8810.54     5748.15    447.40 o 
  18   2   2      384.79      418.71    113.29 o 
  20   2   2    65515.86    67173.02   1923.47 o 
  22   2   2      459.91     1171.25    230.67 o 
  24   2   2    18568.84    17987.91    538.22 o 
  26   2   2      613.69      656.82    175.68 o 
  28   2   2    14449.90    15414.11    534.87 o 
  30   2   2    15113.41    16450.05    658.46 o 
  32   2   2     2136.45     1911.47    292.38 o 
  34   2   2       50.76      312.65    286.81 o 
  36   2   2     4706.59     5911.97    419.20 o 
  38   2   2     4575.09     6596.43    573.24 o 
  40   2   2      283.06      793.75    623.86 o 
  42   2   2     2176.04     4319.85   1003.60 o 
  44   2   2      259.69      467.00    474.63 o 
 -47   3   2      111.63      446.47    478.34 o 
 -45   3   2      240.25      481.88    457.62 o 
 -43   3   2      188.42     1001.83    439.88 o 
 -41   3   2       36.67       87.64    324.55 o 
 -39   3   2       38.95       54.86    308.81 o 
 -37   3   2       14.19      242.25    307.71 o 
 -35   3   2     4018.72     3722.14    512.90 o 
 -33   3   2      118.65      174.41    221.06 o 
 -31   3   2      329.23      486.15    221.14 o 
 -29   3   2      773.79      959.90    221.90 o 
 -27   3   2     5533.94     5134.51    246.11 o 
 -25   3   2     3100.03     2822.04    200.91 o 
 -23   3   2     2863.93     2435.62    166.61 o 
 -21   3   2      114.34       67.81     82.33 o 
 -19   3   2    27295.07    25874.60    546.94 o 
 -17   3   2    43679.14    43258.10   1010.10 o 
 -15   3   2    16753.39    15405.16    364.92 o 
 -13   3   2     2672.53     2309.83    119.68 o 
 -11   3   2    15172.91    13694.51    385.66 o 
  -9   3   2    50238.78    49298.08   1321.67 o 
  -7   3   2    59083.02    53826.26    999.65 o 
  -5   3   2    16222.68    16700.52    486.24 o 
  -3   3   2    23346.69    20819.63    392.36 o 
  -1   3   2      107.17      136.82     64.16 o 
   1   3   2      745.88      592.53     82.50 o 
   3   3   2     4019.87     3855.26    137.72 o 
   5   3   2     4757.21     4498.59    157.82 o 
   7   3   2     1544.36     1549.09    101.25 o 
   9   3   2     4225.39     3936.94    197.77 o 
  11   3   2     4035.69     3415.26    168.88 o 
  13   3   2        6.85       76.10    124.76 o 
  15   3   2     1606.12     1283.62     93.43 o 
  17   3   2      687.31      727.74    156.43 o 
  19   3   2     1743.38     1335.35    110.70 o 
  21   3   2     4361.04     4949.72    209.83 o 
  23   3   2     5771.24     4797.01    409.12 o 
  25   3   2       27.29      289.34    177.98 o 
  27   3   2       37.73      169.61    189.97 o 
  29   3   2     1562.49     1789.02    235.27 o 
  31   3   2     1083.04     1090.70    335.50 o 
  33   3   2     1911.99     1624.49    294.79 o 
  35   3   2     1212.86     1569.71    319.85 o 
  37   3   2       10.32      137.34    310.07 o 
  39   3   2     2549.54     2475.81    463.26 o 
  41   3   2      994.62     1390.32    474.05 o 
  43   3   2       27.90      302.34    474.63 o 
  45   3   2       30.75      529.74    479.21 o 
 -46   4   2     3454.62     4799.28    561.91 o 
 -44   4   2     8196.92     9027.68   1051.07 o 
 -42   4   2     9374.09    10731.45    849.41 o 
 -40   4   2       63.08       99.72    324.55 o 
 -38   4   2     7785.97     9433.47    596.41 o 
 -36   4   2     5554.40     7100.19    476.76 o 
 -34   4   2      868.17      812.22    235.71 o 
 -32   4   2    17075.51    17273.70    528.46 o 
 -30   4   2    11252.06    11276.92    401.29 o 
 -28   4   2    33844.82    32762.30   1088.43 o 
 -26   4   2     1162.48      594.67    260.35 o 
 -24   4   2    35699.70    33348.19    859.75 o 
 -22   4   2     2680.75     2876.26    195.95 o 
 -20   4   2     6072.13     7041.10    291.13 o 
 -18   4   2    96490.18    93511.35   1919.63 o 
 -16   4   2     6500.10     5975.54    234.52 o 
 -14   4   2    27195.56    28423.38    713.76 o 
 -12   4   2    14636.64    12874.71    277.74 o 
 -10   4   2   107433.63   106178.68   2358.56 o 
  -8   4   2   133680.00   144851.34   3577.65 o 
  -6   4   2    64596.85    67961.21   1687.48 o 
  -4   4   2   610155.19   606175.25  11861.32 o 
  -2   4   2    11555.26    13386.63    567.23 o 
   0   4   2    22706.89    29314.41   1348.74 o 
   2   4   2    18104.27    20494.57   1034.38 o 
   4   4   2    14177.70    11181.60    212.22 o 
   6   4   2    73005.59    73131.00   2493.76 o 
   8   4   2    76810.93    75871.25   1124.69 o 
  10   4   2   191612.42   188131.70   3480.66 o 
  12   4   2      236.79      331.57    179.95 o 
  14   4   2    16049.88    19218.34    859.44 o 
  16   4   2    58756.61    57304.90   4434.87 o 
  18   4   2     2652.19     3403.12    309.29 o 
  20   4   2     5507.98     5117.91    316.87 o 
  22   4   2    34027.09    35869.74    910.79 o 
  24   4   2    11014.81    11311.75    415.00 o 
  26   4   2     6731.96     6937.87    353.60 o 
  28   4   2    15987.44    15956.81    514.75 o 
  30   4   2      403.54      142.91    211.33 o 
  32   4   2     5970.95     6051.28    421.52 o 
  34   4   2      706.84      712.23    297.67 o 
  36   4   2     7985.31     8806.67    489.13 o 
  38   4   2     1344.12     1343.10    339.67 o 
  40   4   2     3961.11     4251.77    826.34 o 
  42   4   2     3592.64     3333.66    507.18 o 
  44   4   2      341.20      923.84    484.22 o 
 -45   5   2      548.36      275.15    373.80 o 
 -43   5   2     4925.90     6952.99    790.60 o 
 -41   5   2     1274.68     1281.23    605.85 o 
 -39   5   2     1816.77     3136.42    804.71 o 
 -37   5   2       86.05      244.94    323.21 o 
 -35   5   2     7050.09     6969.29    398.01 o 
 -33   5   2     3564.28     3304.82    264.67 o 
 -31   5   2     1260.63     1068.70    247.29 o 
 -29   5   2     5504.40     5714.97    366.06 o 
 -27   5   2      216.69      232.06    205.87 o 
 -25   5   2      726.14      494.36    185.59 o 
 -23   5   2    26608.87    26152.27    888.60 o 
 -21   5   2    13370.13    13845.44    396.31 o 
 -19   5   2     9969.69     9927.41    328.63 o 
 -17   5   2     1074.51     1010.42    312.60 o 
 -15   5   2    32983.34    30927.80    842.30 o 
 -13   5   2    65688.46    63239.57   1166.34 o 
 -11   5   2    18112.35    17435.56    613.70 o 
  -9   5   2     3654.47     3994.25    238.44 o 
  -7   5   2     4481.74     4001.72    237.42 o 
  -5   5   2    26783.29    26905.43    707.05 o 
  -3   5   2    13919.43    12829.18    393.46 o 
  -1   5   2    33341.74    31565.52    744.80 o 
   1   5   2    30552.46    30392.29    666.99 o 
   3   5   2     9549.50     9832.14    286.85 o 
   5   5   2     1443.61     1447.81    111.82 o 
   7   5   2    16860.05    18335.72    420.71 o 
   9   5   2     3601.01     3820.42    168.33 o 
  11   5   2      565.63      278.13    111.16 o 
  13   5   2     1782.63     1760.88    113.07 o 
  15   5   2     5146.92     5631.26    289.73 o 
  17   5   2        6.63       76.39    152.54 o 
  19   5   2     6917.63     6262.45    330.44 o 
  21   5   2     1191.53     1022.16    295.07 o 
  23   5   2     1001.74      732.00    209.00 o 
  25   5   2        2.80      112.33    191.82 o 
  27   5   2      908.49     1035.99    340.61 o 
  29   5   2     9095.78     8630.77    344.57 o 
  31   5   2    11777.65    11512.59    512.73 o 
  33   5   2      130.88      433.94    231.42 o 
  35   5   2      209.72      251.52    312.42 o 
  37   5   2      604.56      432.18    326.48 o 
  39   5   2        4.44       41.54    329.69 o 
  41   5   2      418.51      650.24    357.46 o 
  43   5   2     1767.74     2354.45    523.27 o 
 -44   6   2     2504.55     2851.89    475.39 o 
 -42   6   2     8322.86     9017.70    863.35 o 
 -40   6   2       20.72      118.45    346.73 o 
 -38   6   2    13911.57    14889.22    633.85 o 
 -36   6   2       29.70       68.41    238.15 o 
 -34   6   2     1985.71     2187.57    280.62 o 
 -32   6   2     2970.04     3484.41    448.27 o 
 -30   6   2      230.95      194.31    225.49 o 
 -28   6   2     5446.36     5793.41    357.66 o 
 -26   6   2    22157.23    20660.27    582.55 o 
 -24   6   2     7874.81     7957.10    431.50 o 
 -22   6   2    30688.74    30078.13   1056.01 o 
 -20   6   2      184.52      260.75    155.61 o 
 -18   6   2    23396.49    24830.91    784.84 o 
 -16   6   2    11719.98    11899.98    427.03 o 
 -14   6   2   150428.17   162681.23   3906.26 o 
 -12   6   2    98539.20   100463.78   1906.82 o 
 -10   6   2    27780.06    30201.53    618.53 o 
  -8   6   2    47420.99    42734.01   1199.03 o 
  -6   6   2      530.20      386.07     84.91 o 
  -4   6   2    36465.21    38882.01    740.07 o 
  -2   6   2     3343.60     2942.64    204.50 o 
   0   6   2     1252.99     1014.52    143.52 o 
   2   6   2   127600.87   135363.67   2510.06 o 
   4   6   2    12728.39    12827.11    602.47 o 
   6   6   2    68222.45    67778.09   1751.43 o 
   8   6   2    33312.68    37283.38    683.94 o 
  10   6   2    24737.68    24817.66    531.90 o 
  12   6   2    85489.77    88535.23   2369.00 o 
  14   6   2     1210.98     1415.43    155.56 o 
  16   6   2    86467.13    82996.55   2036.68 o 
  18   6   2    38634.31    42753.40   1375.72 o 
  20   6   2    31342.53    32150.25   1086.74 o 
  22   6   2    33020.57    32705.08    845.10 o 
  24   6   2    15355.43    14895.17    455.85 o 
  26   6   2    26511.69    29110.82    975.09 o 
  28   6   2     4859.95     4553.52    275.68 o 
  30   6   2     5849.71     5601.63    305.24 o 
  32   6   2      609.71      613.91    242.64 o 
  34   6   2      418.57      440.85    255.85 o 
  36   6   2     7467.10     6401.88    443.52 o 
  38   6   2      167.91      277.86    343.81 o 
  40   6   2     3828.60     4034.89    421.00 o 
  42   6   2     3164.13     3264.55    413.99 o 
 -43   7   2     2005.22     2924.74    419.60 o 
 -41   7   2       56.01       53.60    354.20 o 
 -39   7   2     4334.63     4225.59    475.68 o 
 -37   7   2     2663.67     2744.14    312.94 o 
 -35   7   2     1050.92      863.11    271.12 o 
 -33   7   2      854.11      254.67    247.30 o 
 -31   7   2      707.65      809.02    245.66 o 
 -29   7   2      148.12      113.94    211.06 o 
 -27   7   2     8581.04     7949.95    348.98 o 
 -25   7   2     6349.34     6332.51    350.50 o 
 -23   7   2      194.41      110.66    187.80 o 
 -21   7   2     7111.19     7018.89    367.27 o 
 -19   7   2    25199.33    26207.34    683.58 o 
 -17   7   2    17632.91    18574.10    624.44 o 
 -15   7   2      546.67      672.42     83.88 o 
 -13   7   2      208.33      309.10     83.47 o 
 -11   7   2    11809.43    11636.66    220.03 o 
  -9   7   2    13575.61    12967.66    507.74 o 
  -7   7   2      169.54      250.92    100.71 o 
  -5   7   2      194.31      263.90     74.95 o 
  -3   7   2     4100.56     5024.62    250.69 o 
  -1   7   2     1509.55     1061.63    117.00 o 
   1   7   2       12.68      127.26    119.30 o 
   3   7   2     1802.75     1764.30    138.64 o 
   5   7   2     8154.09     6557.11    215.54 o 
   7   7   2     2184.26     2172.36    130.02 o 
   9   7   2    12210.31    13075.60    337.14 o 
  11   7   2     2706.49     2236.90    172.03 o 
  13   7   2    18601.49    17319.96    533.94 o 
  15   7   2    32885.79    32235.82    854.85 o 
  17   7   2       29.30       71.17    180.13 o 
  19   7   2    13418.89    12567.19    521.69 o 
  21   7   2       44.30       89.13    191.82 o 
  23   7   2    13347.38    12118.09    389.78 o 
  25   7   2    28603.03    29413.38   1036.46 o 
  27   7   2     1722.08     1906.54    260.66 o 
  29   7   2     1375.93      620.20    231.59 o 
  31   7   2       73.34      100.05    224.94 o 
  33   7   2    12448.23    11708.15    543.97 o 
  35   7   2     5501.44     5673.16    334.30 o 
  37   7   2     1132.60     1245.82    361.93 o 
  39   7   2        4.61       52.81    340.76 o 
  41   7   2       93.68       97.31    362.57 o 
 -42   8   2       90.61        9.10    354.57 o 
 -40   8   2     2312.63     1849.42    364.62 o 
 -38   8   2     1167.09      726.41    287.77 o 
 -36   8   2     4229.21     4140.20    375.84 o 
 -34   8   2       29.29       68.07    236.87 o 
 -32   8   2        9.18       30.45    245.35 o 
 -30   8   2    16363.72    17426.66    652.14 o 
 -28   8   2       92.11      321.71    241.64 o 
 -26   8   2    17708.59    15907.75    521.45 o 
 -24   8   2     6794.82     7016.89    378.41 o 
 -22   8   2    16041.60    16669.96    656.52 o 
 -20   8   2      122.00      178.10    181.85 o 
 -18   8   2     2074.67     2469.84    272.32 o 
 -16   8   2    15659.71    17849.06    658.43 o 
 -14   8   2     7357.46     7774.08    228.90 o 
 -12   8   2    10958.61    12560.61    247.86 o 
 -10   8   2    14447.02    13952.26    467.93 o 
  -8   8   2       24.15      165.53    110.95 o 
  -6   8   2     5516.83     3705.11    124.19 o 
  -4   8   2    60674.66    73770.54   1785.32 o 
  -2   8   2     3572.01     4290.74    213.40 o 
   0   8   2    25142.45    24549.38    556.28 o 
   2   8   2    33118.84    35880.76    934.57 o 
   4   8   2     7258.23     7748.82    290.81 o 
   6   8   2     4120.13     4460.00    180.12 o 
   8   8   2     2280.60     2151.94    156.77 o 
  10   8   2       42.61      192.04    138.88 o 
  12   8   2      446.27      729.45    167.30 o 
  14   8   2      385.39      342.40    183.11 o 
  16   8   2    33748.89    33739.57   1110.06 o 
  18   8   2      336.23      512.02    196.66 o 
  20   8   2     1410.88     1136.63    256.44 o 
  22   8   2    12321.57    12113.61    531.41 o 
  24   8   2      464.14      552.45    273.02 o 
  26   8   2     3043.05     3004.21    254.48 o 
  28   8   2     2520.54     2773.11    296.51 o 
  30   8   2    10061.56     9254.85    460.89 o 
  32   8   2       11.66       71.95    242.76 o 
  34   8   2     1388.25      862.05    273.17 o 
  36   8   2     3420.35     2698.75    317.85 o 
  38   8   2       92.44      121.90    346.73 o 
  40   8   2        5.49        0.00    362.74 o 
 -41   9   2       13.67        0.00    328.48 o 
 -39   9   2      325.76      378.79    327.18 o 
 -37   9   2      409.57      141.67    320.54 o 
 -35   9   2     1084.37     1406.74    418.91 o 
 -33   9   2     2575.83     3524.22    317.12 o 
 -31   9   2     1154.99      798.34    259.42 o 
 -29   9   2     4089.23     3383.22    326.91 o 
 -27   9   2      276.80       54.77    220.02 o 
 -25   9   2     7973.14     7750.76    347.40 o 
 -23   9   2     3564.26     3811.52    299.33 o 
 -21   9   2      570.07      272.17    197.80 o 
 -19   9   2      555.32      750.26    418.21 o 
 -17   9   2     3419.73     3093.93    236.86 o 
 -15   9   2     1985.79     1600.46    185.10 o 
 -13   9   2    19003.39    17894.45    440.01 o 
 -11   9   2     2039.62     2233.70    172.79 o 
  -9   9   2       88.31      264.85    102.22 o 
  -7   9   2      309.36      308.80    101.24 o 
  -5   9   2     7679.09     7521.27    195.17 o 
  -3   9   2     8094.25     8617.59    295.08 o 
  -1   9   2     3306.35     3386.72    170.15 o 
   1   9   2        0.79       24.19     98.69 o 
   3   9   2     9254.26     8846.29    294.36 o 
   5   9   2     8248.03     8166.40    251.61 o 
   7   9   2       66.72       24.85    101.02 o 
   9   9   2    26510.47    26286.86    706.08 o 
  11   9   2     1006.23     1109.38    180.55 o 
  13   9   2      171.35       99.96    181.91 o 
  15   9   2     4937.47     4711.40    254.24 o 
  17   9   2     9352.41     9104.18    341.54 o 
  19   9   2    17148.94    16666.52    634.60 o 
  21   9   2     3337.93     3537.77    241.80 o 
  23   9   2     8296.13     7634.26    323.10 o 
  25   9   2     5789.73     6106.33    387.57 o 
  27   9   2     1127.04      769.56    348.44 o 
  29   9   2     9298.97    10280.03    593.15 o 
  31   9   2     6326.40     7040.23    415.23 o 
  33   9   2        5.78      132.23    263.16 o 
  35   9   2     2128.04     2175.17    373.44 o 
  37   9   2      251.33      789.73    361.09 o 
  39   9   2     2624.85     2963.67    409.43 o 
 -40  10   2      733.87       12.06    423.61 o 
 -38  10   2     2692.38     3249.19    392.63 o 
 -36  10   2      381.47       29.92    317.73 o 
 -34  10   2     8642.63     9923.10    536.94 o 
 -32  10   2     4221.35     4750.46    408.34 o 
 -30  10   2      269.56       13.56    246.03 o 
 -28  10   2     3290.00     3273.84    280.91 o 
 -26  10   2     5535.67     5283.63    308.36 o 
 -24  10   2     1857.31     2827.42    279.15 o 
 -22  10   2      359.11      556.88    208.57 o 
 -20  10   2    24804.91    24647.16    681.46 o 
 -18  10   2     9318.93     8791.33    459.52 o 
 -16  10   2      961.13      770.04    226.99 o 
 -14  10   2    41655.24    43727.90    961.44 o 
 -12  10   2       73.45      177.68    152.38 o 
 -10  10   2    13005.54    14921.12    555.70 o 
  -8  10   2    43704.35    42476.87    857.41 o 
  -6  10   2     2823.78     2459.86    156.91 o 
  -4  10   2    49937.41    50791.21   1249.72 o 
  -2  10   2     9291.55     9593.00    373.07 o 
   0  10   2    92837.28    97491.66   2268.89 o 
   2  10   2    68699.16    76715.85   1632.06 o 
   4  10   2     1756.02     2438.61    184.67 o 
   6  10   2    92682.35    93742.91   2239.22 o 
   8  10   2     1253.74     1254.56    204.10 o 
  10  10   2    53568.47    55381.43   1466.98 o 
  12  10   2   101467.75   102830.07   2678.80 o 
  14  10   2     2634.03     2690.04    272.10 o 
  16  10   2    26023.63    26003.54    880.83 o 
  18  10   2     9268.89     9302.22    355.05 o 
  20  10   2    46168.39    45337.57   1221.37 o 
  22  10   2    21538.86    21058.03    758.69 o 
  24  10   2    10584.16    10959.20    489.62 o 
  26  10   2    63055.63    63038.41   1714.08 o 
  28  10   2      299.54      949.37    267.81 o 
  30  10   2    20295.57    20382.39    750.38 o 
  32  10   2    10876.00    11944.35    487.80 o 
  34  10   2     7078.30     7230.59    399.50 o 
  36  10   2     7996.53     7398.18    433.75 o 
 -37  11   2     1090.39     1205.15    353.35 o 
 -35  11   2      757.95      381.38    327.35 o 
 -33  11   2        9.01       67.18    314.66 o 
 -31  11   2      703.51      440.64    313.15 o 
 -29  11   2      311.48      126.01    294.04 o 
 -27  11   2      503.63      416.17    288.91 o 
 -25  11   2     3635.59     3286.83    360.23 o 
 -23  11   2     2115.72     1440.34    231.13 o 
 -21  11   2     1761.31     1356.35    247.87 o 
 -19  11   2      355.51      496.60    214.70 o 
 -17  11   2    13583.53    13113.08    553.20 o 
 -15  11   2     3335.65     3794.86    253.56 o 
 -13  11   2     3986.83     4094.49    268.22 o 
 -11  11   2      688.20      807.31    182.62 o 
  -9  11   2     1532.78     1586.95    198.29 o 
  -7  11   2     3306.08     3337.48    164.44 o 
  -5  11   2     2199.36     2362.66    168.46 o 
  -3  11   2      589.26      519.58    143.75 o 
  -1  11   2       17.93        6.41    138.24 o 
   1  11   2     1260.68      978.52    177.91 o 
   3  11   2     2143.27     2408.57    163.36 o 
   5  11   2      658.83      512.89    183.57 o 
   7  11   2      537.44      462.55    176.27 o 
   9  11   2     2629.82     2549.83    241.18 o 
  11  11   2      114.31      149.78    198.09 o 
  13  11   2       83.24      422.57    211.12 o 
  15  11   2     3998.57     3669.55    288.98 o 
  17  11   2     5002.18     5501.07    344.23 o 
  19  11   2     2812.02     2359.71    274.05 o 
  21  11   2       81.16       34.92    222.75 o 
  23  11   2     4172.51     4113.41    328.29 o 
  25  11   2      437.49      549.59    258.35 o 
  27  11   2    10472.53    10606.88    536.73 o 
  29  11   2     2275.98     2372.58    530.26 o 
  31  11   2     5255.47     5880.61    399.82 o 
  33  11   2     1805.54     1630.70    520.70 o 
  35  11   2       90.78       13.56    279.83 o 
 -36  12   2     3974.50     3911.59    508.26 o 
 -34  12   2      259.65      100.64    328.74 o 
 -32  12   2     2461.29     3179.64    365.35 o 
 -30  12   2       56.39      121.29    308.17 o 
 -28  12   2      295.30       61.51    295.58 o 
 -26  12   2       30.27       27.12    283.47 o 
 -24  12   2       12.55      307.22    281.87 o 
 -22  12   2     1966.86     2235.28    335.06 o 
 -20  12   2      301.00      347.78    272.75 o 
 -18  12   2       76.23      163.55    263.30 o 
 -16  12   2     4671.58     4880.49    352.85 o 
 -14  12   2     3756.15     3468.03    431.49 o 
 -12  12   2     8605.82     8885.67    401.31 o 
 -10  12   2       24.58      134.65    179.27 o 
  -8  12   2     1395.92      818.80    232.08 o 
  -6  12   2      292.18      364.74    163.02 o 
  -4  12   2    58570.80    61530.58   1359.24 o 
  -2  12   2    22517.59    25128.83    564.47 o 
   0  12   2    14129.52    15042.31    458.67 o 
   2  12   2    12242.62    12090.19    422.38 o 
   4  12   2    34624.48    38350.71    928.00 o 
   6  12   2    18616.51    21009.22    609.47 o 
   8  12   2      144.01       40.88    211.09 o 
  10  12   2     2006.21     2276.10    251.13 o 
  12  12   2      418.03      143.46    212.56 o 
  14  12   2     3889.43     3989.07    379.76 o 
  16  12   2     9874.37     9780.82    435.76 o 
  18  12   2      525.50      653.05    231.81 o 
  20  12   2      988.86      288.80    232.12 o 
  22  12   2      198.85       34.77    232.32 o 
  24  12   2       60.83      101.43    241.28 o 
  26  12   2     3411.96     3009.24    297.20 o 
  28  12   2      490.11      250.05    261.57 o 
  30  12   2     4358.04     5438.15    372.69 o 
  32  12   2      126.66       29.42    278.61 o 
 -33  13   2      149.35      314.22    333.15 o 
 -31  13   2     2848.34     3068.67    377.88 o 
 -29  13   2     1426.87     1667.47    332.52 o 
 -27  13   2     6335.76     5628.73    412.26 o 
 -25  13   2     3844.40     3771.86    378.88 o 
 -23  13   2     2211.60     2496.04    346.07 o 
 -21  13   2     8721.73     8747.42    450.25 o 
 -19  13   2     1715.12     2187.03    328.65 o 
 -17  13   2      107.42       40.69    488.24 o 
 -15  13   2     5041.01     5079.27    352.29 o 
 -13  13   2        8.44       50.17    267.25 o 
 -11  13   2     4303.43     4027.17    346.26 o 
  -9  13   2     4364.36     4200.91    238.25 o 
  -7  13   2     8250.58     8646.21    326.83 o 
  -5  13   2    12480.42    13066.15    431.74 o 
  -3  13   2      837.13      586.51    153.13 o 
  -1  13   2    33135.00    35847.72    786.50 o 
   1  13   2     1290.11     1416.08    199.63 o 
   3  13   2    24558.14    26737.84    858.24 o 
   5  13   2    18250.70    20612.42    543.61 o 
   7  13   2     2015.16     2063.18    193.45 o 
   9  13   2      919.46      748.02    238.53 o 
  11  13   2      656.91      833.62    235.88 o 
  13  13   2     9400.35    10038.81    406.58 o 
  15  13   2     2355.54     2167.43    264.67 o 
  17  13   2     2203.12     2235.41    273.77 o 
  19  13   2     7900.98     8402.39    378.68 o 
  21  13   2        4.21      218.88    247.37 o 
  23  13   2     4192.12     4084.97    329.90 o 
  25  13   2     2953.27     3120.12    499.41 o 
  27  13   2     1970.45     1646.26    389.55 o 
  29  13   2     2998.92     2818.40    579.43 o 
  31  13   2      419.01      284.38    339.92 o 
 -30  14   2      988.39     1025.54    544.65 o 
 -28  14   2     6710.84     7553.99    716.02 o 
 -26  14   2       15.68      458.70    299.31 o 
 -24  14   2     9731.67     9910.20    508.77 o 
 -22  14   2     4214.95     3485.89    368.68 o 
 -20  14   2     4237.40     4134.09    398.34 o 
 -18  14   2     4519.89     5047.78    460.94 o 
 -16  14   2     4652.57     4963.20    359.95 o 
 -14  14   2     6600.48     5728.69    432.00 o 
 -12  14   2     3651.51     4603.59    344.16 o 
 -10  14   2      257.00      172.12    284.76 o 
  -8  14   2      634.89      194.98    212.83 o 
  -6  14   2      760.77     1164.23    388.94 o 
  -4  14   2     3985.82     5305.27    267.24 o 
  -2  14   2     1263.72     1246.96    209.64 o 
   0  14   2      528.56      677.10    162.92 o 
   2  14   2     4871.57     6529.66    312.66 o 
   4  14   2      807.72      569.50    244.11 o 
   6  14   2    37916.90    40571.17   1104.68 o 
   8  14   2     9082.83    10482.52    386.28 o 
  10  14   2     6276.08     6550.33    306.02 o 
  12  14   2     2302.07     2313.36    265.76 o 
  14  14   2     5727.42     5309.67    334.81 o 
  16  14   2    16126.55    17071.88    611.17 o 
  18  14   2      347.34      136.86    244.65 o 
  20  14   2     2975.03     2717.99    302.42 o 
  22  14   2      969.12      731.52    255.78 o 
  24  14   2     1378.40      710.90    265.82 o 
  26  14   2     4854.78     4002.69    337.32 o 
  28  14   2     1250.64     1091.38    429.97 o 
 -25  15   2       15.42      239.66    314.13 o 
 -23  15   2       44.31      432.11    307.68 o 
 -21  15   2     1003.30     1171.44    320.45 o 
 -19  15   2      382.88      175.23    296.28 o 
 -17  15   2      266.78      201.24    297.13 o 
 -15  15   2     1018.21     1113.77    392.79 o 
 -13  15   2      337.30      237.39    287.26 o 
 -11  15   2     1577.66     1342.80    292.66 o 
  -9  15   2        9.73       13.56    281.17 o 
  -7  15   2      204.66      294.35    224.41 o 
  -5  15   2      104.27       88.48    248.97 o 
  -3  15   2     2791.40     3499.46    348.00 o 
  -1  15   2       30.85      137.68    218.90 o 
   1  15   2     1872.35     1850.12    315.21 o 
   3  15   2      139.06      273.59    188.80 o 
   5  15   2      282.20      435.05    219.73 o 
   7  15   2     1094.50     1216.14    242.11 o 
   9  15   2      177.69      128.66    218.90 o 
  11  15   2     1847.30     1734.32    224.59 o 
  13  15   2      527.79      363.48    218.36 o 
  15  15   2       73.97      246.33    212.38 o 
  17  15   2      808.92      617.69    214.86 o 
  19  15   2      137.40      298.31    247.53 o 
  21  15   2       78.60      170.40    301.35 o 
  23  15   2      255.07      429.36    320.60 o 
 -22  16   2     4756.89     5424.42    560.95 o 
 -20  16   2      803.98      891.17    320.45 o 
 -18  16   2    12863.09    11889.31    788.46 o 
 -16  16   2      202.26      335.86    308.89 o 
 -14  16   2     4756.06     5396.36    419.52 o 
 -12  16   2      645.80      372.69    304.62 o 
 -10  16   2     5958.99     6296.64    421.27 o 
  -8  16   2     4218.00     5743.27    538.72 o 
  -6  16   2     1927.81     1686.31    294.01 o 
  -4  16   2     2234.09     1980.63    297.17 o 
  -2  16   2       99.02      270.37    270.83 o 
   0  16   2     2038.74     3005.23    583.69 o 
   2  16   2     5504.28     6333.72    373.44 o 
   4  16   2      322.73       63.23    284.97 o 
   6  16   2     5452.40     5800.63    350.26 o 
   8  16   2      160.12      291.59    274.61 o 
  10  16   2     7149.01     7885.05    522.96 o 
  12  16   2     9588.60    12059.73    596.40 o 
  14  16   2      371.22      439.15    243.90 o 
  16  16   2     7755.62     7985.37    398.43 o 
  18  16   2      169.52      679.22    256.69 o 
  20  16   2     7395.35     8530.58    922.23 o 
 -15  17   2     2755.37     3538.11    365.76 o 
 -13  17   2     2990.27     3537.18    380.24 o 
 -11  17   2    11899.66    12774.76    768.37 o 
  -9  17   2     2970.71     3990.43    491.79 o 
  -7  17   2     8955.38     9463.82    725.57 o 
  -5  17   2     6483.08     7680.40    592.49 o 
  -3  17   2     2547.70     2394.97    322.03 o 
  -1  17   2    10953.01    12804.34    665.30 o 
   1  17   2     1485.44     1500.76    309.05 o 
   3  17   2     4986.27     5588.30    543.59 o 
   5  17   2     5211.81     5774.85    494.86 o 
   7  17   2     1603.30     1956.25    488.24 o 
   9  17   2     2885.61     2960.89    335.77 o 
  11  17   2        1.94      191.60    275.55 o 
  13  17   2     4796.34     5026.33    407.11 o 
 -47   1   3      155.70      265.47    450.42 o 
 -45   1   3      216.62      652.43    450.42 o 
 -43   1   3       10.83      591.65    522.14 o 
 -41   1   3      749.07     1032.32    664.54 o 
 -39   1   3      622.56     1026.50    369.12 o 
 -37   1   3      509.54      711.30    278.35 o 
 -35   1   3      123.18      145.99    259.95 o 
 -33   1   3     2935.05     2585.60    267.60 o 
 -31   1   3     4988.59     5073.80    238.35 o 
 -29   1   3     2707.92     2591.23    390.85 o 
 -27   1   3       14.42       18.51    118.99 o 
 -25   1   3      578.95      421.78    116.51 o 
 -23   1   3     4058.70     3578.93    147.92 o 
 -21   1   3     1158.47     1067.93    118.85 o 
 -19   1   3      482.09      677.04    101.19 o 
 -17   1   3       17.45       54.15     97.03 o 
 -15   1   3     2564.97     2252.84     97.23 o 
 -13   1   3    11545.60    10460.24    386.15 o 
 -11   1   3    13816.36    11858.10    404.34 o 
  -9   1   3    10296.39     8785.04    310.90 o 
  -7   1   3    10993.85     9642.03    346.73 o 
  -5   1   3    10129.94     9165.30    304.06 o 
  -3   1   3     3136.81     3662.88    222.53 o 
  -1   1   3      585.17      364.79     73.37 o 
   1   1   3      102.68        5.91     46.37 o 
   3   1   3    19733.03    18957.64    610.75 o 
   5   1   3    11687.71    10086.63    395.02 o 
   7   1   3     2631.96     2194.16    136.03 o 
   9   1   3     1350.99     1181.55     77.84 o 
  11   1   3     3196.64     3037.35    192.53 o 
  13   1   3     2472.15     2215.88    169.19 o 
  15   1   3       90.25      156.96     68.91 o 
  17   1   3     1845.94     2038.85    122.58 o 
  19   1   3      689.54      936.59    146.69 o 
  21   1   3        1.93       17.36     79.84 o 
  23   1   3      248.89      101.37    107.43 o 
  25   1   3       14.31      102.69    116.25 o 
  27   1   3     8615.84     8538.48    415.39 o 
  29   1   3     9351.27     8744.50    443.33 o 
  31   1   3      105.46      118.34    260.78 o 
  33   1   3       99.96      339.75    373.64 o 
  35   1   3     3090.15     3218.50    445.23 o 
  37   1   3     1913.19     2596.44    450.42 o 
  39   1   3     3454.88     4389.33    522.58 o 
  41   1   3      350.73      891.24    487.96 o 
  43   1   3       59.15      345.70    488.80 o 
  45   1   3        1.26      195.45    512.99 o 
 -48   2   3     4715.10     6604.94    641.66 o 
 -46   2   3     4002.34     5164.57    558.00 o 
 -44   2   3      178.76      257.53    424.73 o 
 -42   2   3    13185.84    14836.72   1301.96 o 
 -40   2   3     2617.36     3251.81    400.31 o 
 -38   2   3       74.09       75.44    282.41 o 
 -36   2   3     2341.59     3672.57    370.16 o 
 -34   2   3    24090.15    27879.04    956.42 o 
 -32   2   3    25570.46    27358.60   1129.49 o 
 -30   2   3      203.55      695.95    172.25 o 
 -28   2   3    82559.78    82230.72   1891.53 o 
 -26   2   3     5265.32     5728.09    224.15 o 
 -24   2   3    64638.60    66209.82   1509.09 o 
 -22   2   3   118848.52   122715.10   2613.55 o 
 -20   2   3     4849.02     6707.84    205.67 o 
 -18   2   3   108461.56   102779.09   2154.54 o 
 -16   2   3    10645.12    12413.23    385.57 o 
 -14   2   3   160088.88   156403.22   4832.23 o 
 -12   2   3    47168.60    39953.89    734.98 o 
 -10   2   3      759.70     1584.77    161.45 o 
  -8   2   3   181477.38   188826.92   4950.04 o 
  -6   2   3   131316.31   148159.48   4516.40 o 
  -4   2   3   348504.31   356903.28   6702.47 o 
  -2   2   3   361442.06   406170.50  11305.67 o 
   0   2   3    16612.79    13265.19    205.20 o 
   2   2   3    17702.90    16204.20    392.58 o 
   4   2   3    63544.06    68855.73   1939.73 o 
   6   2   3   467015.88   469648.22  10736.06 o 
   8   2   3   107543.41   100242.88   1761.72 o 
  10   2   3    25820.05    27766.13    525.98 o 
  12   2   3    31507.94    28809.88    639.66 o 
  14   2   3      820.43     1024.33     67.14 o 
  16   2   3   160353.33   150554.75   3658.88 o 
  18   2   3   123444.62   121971.25   2469.07 o 
  20   2   3      491.10      290.83    104.85 o 
  22   2   3    15794.04    16238.10    523.08 o 
  24   2   3     1589.70     1262.06    283.68 o 
  26   2   3    54650.24    54917.56   1297.97 o 
  28   2   3    26845.20    27332.91   1007.65 o 
  30   2   3      118.83      157.94    259.95 o 
  32   2   3    35388.79    36613.95   1217.53 o 
  34   2   3      855.98     1468.82    303.26 o 
  36   2   3    16833.26    17750.90    924.49 o 
  38   2   3    12428.05    15474.29   1390.12 o 
  40   2   3     8350.29    10716.54    738.23 o 
  42   2   3    13765.87    16166.06   1315.53 o 
  44   2   3      298.34     1407.67    512.99 o 
 -47   3   3      405.87      927.19    515.36 o 
 -45   3   3      643.12     1501.38   1112.09 o 
 -43   3   3      563.46      696.98    439.88 o 
 -41   3   3       61.01      445.87    329.66 o 
 -39   3   3     4835.95     4008.14    392.58 o 
 -37   3   3       41.20      302.76    289.78 o 
 -35   3   3      114.15      514.28    280.29 o 
 -33   3   3     4507.38     5113.49    328.20 o 
 -31   3   3       79.94       84.09    201.07 o 
 -29   3   3    23073.12    23091.44    653.91 o 
 -27   3   3     9236.98     8581.24    343.42 o 
 -25   3   3     1386.45     1504.54    171.57 o 
 -23   3   3     4093.86     4237.25    155.54 o 
 -21   3   3     1057.14      827.72    223.46 o 
 -19   3   3    15645.51    16648.81    484.56 o 
 -17   3   3     5120.86     4494.60    221.57 o 
 -15   3   3     2585.28     2939.53    366.50 o 
 -13   3   3      178.05      124.48     54.50 o 
 -11   3   3    10736.33     9452.73    268.39 o 
  -9   3   3    62108.77    56015.82   1176.22 o 
  -7   3   3    75583.66    71827.10   1548.87 o 
  -5   3   3     7652.56     6367.93    182.75 o 
  -3   3   3     8820.95     7719.25    192.96 o 
  -1   3   3     5826.44     4769.68    149.26 o 
   1   3   3    11719.02    12263.19    324.80 o 
   3   3   3     5126.94     5195.68    181.39 o 
   5   3   3     4374.76     4777.18    160.75 o 
   7   3   3     9435.98     8718.02    151.19 o 
   9   3   3    15493.93    15442.92    458.80 o 
  11   3   3     5656.70     5203.67    232.74 o 
  13   3   3     1665.32     1758.09    148.60 o 
  15   3   3    13154.54    12897.64    270.76 o 
  17   3   3    15732.01    16677.25    556.32 o 
  19   3   3      256.74      315.67    114.95 o 
  21   3   3      205.35      269.84    149.48 o 
  23   3   3     3366.57     2965.77    245.55 o 
  25   3   3       88.67       54.25    177.38 o 
  27   3   3        3.19       13.56    191.18 o 
  29   3   3        7.78       17.28    201.75 o 
  31   3   3     1359.97     1303.02    298.35 o 
  33   3   3     4857.46     4553.07    371.93 o 
  35   3   3     2713.32     3374.92    350.45 o 
  37   3   3     4471.91     5509.44    413.91 o 
  39   3   3      330.84      888.11    455.44 o 
  41   3   3       42.83      487.00    488.24 o 
  43   3   3     2026.68     3174.84    521.00 o 
 -46   4   3      818.70     1116.08    486.55 o 
 -44   4   3     2515.75     2634.33    388.71 o 
 -42   4   3     4418.75     5249.78    521.34 o 
 -40   4   3     3891.40     4443.49    756.45 o 
 -38   4   3     1837.24     2067.04    348.15 o 
 -36   4   3      543.00      711.74    243.31 o 
 -34   4   3     1610.87     1614.40    240.84 o 
 -32   4   3    25133.33    25898.52    870.30 o 
 -30   4   3     8816.58     9442.92    438.88 o 
 -28   4   3    12555.64    12574.74    603.68 o 
 -26   4   3     1829.07     2063.18    234.48 o 
 -24   4   3    21992.27    21675.59    644.34 o 
 -22   4   3    14836.01    14304.38    492.84 o 
 -20   4   3     5510.73     7257.69    312.65 o 
 -18   4   3    98953.86    93922.16   2028.00 o 
 -16   4   3    23832.82    23896.14    592.56 o 
 -14   4   3     3636.95     3577.02    184.84 o 
 -12   4   3   206759.34   205493.67   3915.07 o 
 -10   4   3    75968.72    86173.57   2369.05 o 
  -8   4   3    66510.84    62673.59   1947.56 o 
  -6   4   3    53056.84    50871.27    576.00 o 
  -4   4   3   164785.20   160782.20   2428.72 o 
  -2   4   3    18581.32    20325.83    944.15 o 
   0   4   3    20084.55    23277.31    250.74 o 
   2   4   3   348873.38   349238.84   5812.03 o 
   4   4   3    58973.77    60094.32   1760.36 o 
   6   4   3     5431.27     6076.78    100.29 o 
   8   4   3    39892.03    37507.85    691.59 o 
  10   4   3    16448.49    20591.78    598.40 o 
  12   4   3   141687.91   146264.61   3508.74 o 
  14   4   3   167342.56   169575.34   4593.16 o 
  16   4   3    27372.98    23620.07    765.38 o 
  18   4   3     1823.59     2709.55    254.48 o 
  20   4   3    17942.26    19867.23    551.99 o 
  22   4   3    72881.86    71790.42   2097.85 o 
  24   4   3       41.95      101.81    182.96 o 
  26   4   3    21486.51    19521.59    589.54 o 
  28   4   3    16751.01    16306.87    592.15 o 
  30   4   3    33220.73    32360.46   1006.80 o 
  32   4   3     4384.56     5112.18    379.60 o 
  34   4   3       18.28       38.42    293.59 o 
  36   4   3    10094.98    10380.94    537.44 o 
  38   4   3       37.52      323.68    326.48 o 
  40   4   3      807.44      895.10    460.31 o 
  42   4   3     4223.96     6110.14    592.49 o 
 -45   5   3     1370.24     2204.80    396.23 o 
 -43   5   3      868.57      783.76    376.86 o 
 -41   5   3     1510.67     1226.38    361.93 o 
 -39   5   3      966.68     1222.42    344.01 o 
 -37   5   3      675.24      984.79    263.05 o 
 -35   5   3    24159.66    25474.41    784.21 o 
 -33   5   3     8248.22     8161.02    556.92 o 
 -31   5   3    10332.20    11098.80    501.13 o 
 -29   5   3    14802.55    13788.49    467.82 o 
 -27   5   3    10725.54     9753.13    362.55 o 
 -25   5   3    17671.94    18408.20    660.31 o 
 -23   5   3     2722.52     2330.86    196.15 o 
 -21   5   3     7635.65     7331.28    198.27 o 
 -19   5   3    14944.83    14447.38    418.04 o 
 -17   5   3      197.47       81.37     79.00 o 
 -15   5   3    15053.36    12319.50    303.48 o 
 -13   5   3    11843.26    10178.12    295.86 o 
 -11   5   3     3014.20     3254.11    141.92 o 
  -9   5   3    35143.95    34941.67    754.54 o 
  -7   5   3     7106.05     6452.78    186.91 o 
  -5   5   3   128256.09   120293.15   2583.09 o 
  -3   5   3    95722.66    91934.04   2004.71 o 
  -1   5   3     3539.94     3420.47    135.46 o 
   1   5   3     1447.30     1199.08     87.34 o 
   3   5   3      245.93      151.75     81.95 o 
   5   5   3     1979.30     2168.07     93.95 o 
   7   5   3     2975.57     2045.32    179.93 o 
   9   5   3     1255.67     1039.49    140.02 o 
  11   5   3     2137.51     2338.51    121.71 o 
  13   5   3    17792.08    15612.83    439.69 o 
  15   5   3    12510.60    12986.57    531.65 o 
  17   5   3       16.28      104.90    160.32 o 
  19   5   3    10505.11    10314.01    322.05 o 
  21   5   3      102.88       95.77    176.11 o 
  23   5   3     3239.77     3213.08    272.37 o 
  25   5   3       38.03       99.07    192.37 o 
  27   5   3    27293.52    26529.23    767.38 o 
  29   5   3     4422.70     4429.46    307.46 o 
  31   5   3      371.48      515.85    223.55 o 
  33   5   3     5141.02     5160.72    396.07 o 
  35   5   3      861.30      964.27    329.57 o 
  37   5   3     1924.71     2195.58    358.06 o 
  39   5   3     5194.49     6400.45    479.70 o 
  41   5   3      171.29      236.87    237.96 o 
  43   5   3      911.73     1235.45    501.76 o 
 -44   6   3     4674.11     6329.85   1012.47 o 
 -42   6   3     3328.68     3895.17    426.09 o 
 -40   6   3     1666.50     1140.16    354.57 o 
 -38   6   3      561.00      253.53    267.26 o 
 -36   6   3      260.47      153.88    246.75 o 
 -34   6   3      651.48      540.89    249.63 o 
 -32   6   3    19719.71    20063.93    625.15 o 
 -30   6   3      892.19      917.50    248.10 o 
 -28   6   3      107.18       59.11    211.18 o 
 -26   6   3    10511.29    11587.26    387.92 o 
 -24   6   3     1017.37      883.14    210.95 o 
 -22   6   3     9994.48    12021.25    489.42 o 
 -20   6   3     6106.46     4934.06    190.97 o 
 -18   6   3     1913.06     1320.78    108.95 o 
 -16   6   3     3456.75     4007.57    204.58 o 
 -14   6   3     1154.42      584.56    108.37 o 
 -12   6   3     8451.00     7910.33    270.77 o 
 -10   6   3      143.54      161.51     81.68 o 
  -8   6   3    34366.25    35991.16    616.55 o 
  -6   6   3     4484.70     4453.86    243.83 o 
  -4   6   3    20097.25    24312.17    825.15 o 
  -2   6   3      119.62       85.85    111.45 o 
   0   6   3     5133.60     5947.46    319.07 o 
   2   6   3     3298.29     4393.29    182.08 o 
   4   6   3     5214.17     4511.05    226.86 o 
   6   6   3     8279.84     8587.88    307.82 o 
   8   6   3     8263.05     9461.19    223.58 o 
  10   6   3    25469.53    22215.71    629.64 o 
  12   6   3     9920.76    11844.03    349.63 o 
  14   6   3    20123.42    17467.85    481.55 o 
  16   6   3    36882.20    32303.15    913.85 o 
  18   6   3     2234.87     2425.08    202.93 o 
  20   6   3    22515.37    22936.40    734.78 o 
  22   6   3    23772.79    24393.70    736.81 o 
  24   6   3     1265.05      714.54    211.18 o 
  26   6   3     3537.35     3180.41    263.72 o 
  28   6   3     3550.45     3670.44    317.12 o 
  30   6   3     4291.25     4228.16    461.98 o 
  32   6   3     1180.95      954.11    253.56 o 
  34   6   3        9.24      229.16    310.13 o 
  36   6   3     1126.46     1126.49    383.40 o 
  38   6   3       12.14      258.22    337.72 o 
  40   6   3       30.61      172.39    345.59 o 
  42   6   3     2938.25     2943.12    309.16 o 
 -43   7   3      933.68      240.66    450.42 o 
 -41   7   3     2072.78     1570.83    376.00 o 
 -39   7   3      729.18      224.14    274.62 o 
 -37   7   3     4875.12     5080.89    604.88 o 
 -35   7   3     2620.26     2186.85    287.18 o 
 -33   7   3     2856.80     3023.28    287.55 o 
 -31   7   3     5201.60     5228.39    325.16 o 
 -29   7   3      242.43      258.71    226.18 o 
 -27   7   3     2386.82     2436.81    246.76 o 
 -25   7   3     9953.95    10970.91    435.18 o 
 -23   7   3       22.39       72.52    186.94 o 
 -21   7   3     1325.39      959.89    193.93 o 
 -19   7   3     3705.50     3274.65    186.78 o 
 -17   7   3     6525.02     6365.93    282.32 o 
 -15   7   3     9802.59     9546.63    287.84 o 
 -13   7   3      310.24      269.75     91.63 o 
 -11   7   3    14082.12    12976.70    344.61 o 
  -9   7   3     4644.57     4291.91    164.00 o 
  -7   7   3    12863.13    12995.38    338.95 o 
  -5   7   3    19465.92    19021.12    459.32 o 
  -3   7   3       43.95      132.70     90.89 o 
  -1   7   3     5147.70     4633.26    159.81 o 
   1   7   3      245.66      105.40     98.49 o 
   3   7   3    37866.77    38038.94    821.71 o 
   5   7   3     8948.71     9064.08    263.53 o 
   7   7   3     3788.43     3594.87    218.35 o 
   9   7   3     3760.15     3797.11    177.54 o 
  11   7   3    10145.78    10245.33    362.82 o 
  13   7   3     5664.86     5443.08    206.04 o 
  15   7   3     2175.09     2326.12    224.73 o 
  17   7   3     5678.60     4903.40    289.00 o 
  19   7   3     3587.87     3848.04    233.21 o 
  21   7   3      323.61      131.27    201.32 o 
  23   7   3     8030.00     9573.13    438.49 o 
  25   7   3     3903.05     4500.43    279.31 o 
  27   7   3      431.66      852.71    276.01 o 
  29   7   3      730.97      630.59    242.76 o 
  31   7   3     1270.08      618.53    262.43 o 
  33   7   3     6232.78     5513.92    345.11 o 
  35   7   3      469.13      666.39    263.21 o 
  37   7   3     2219.95     1963.75    502.52 o 
  39   7   3     1496.49      981.26    359.15 o 
  41   7   3      460.39     1041.21    270.56 o 
 -42   8   3     7514.43     7678.63    983.25 o 
 -40   8   3      859.89      276.46    337.11 o 
 -38   8   3     5311.63     7246.75    456.45 o 
 -36   8   3    16667.64    16704.98    659.18 o 
 -34   8   3      383.29      258.83    254.17 o 
 -32   8   3    11949.44    12818.94    475.99 o 
 -30   8   3     7946.71     8613.01    579.43 o 
 -28   8   3      196.17      254.36    231.50 o 
 -26   8   3    20385.06    21462.97    635.02 o 
 -24   8   3     5548.25     5902.69    346.39 o 
 -22   8   3    48103.19    47692.50   1468.31 o 
 -20   8   3    17516.99    18128.69    534.04 o 
 -18   8   3    20510.92    22568.47    635.01 o 
 -16   8   3    40819.63    42160.52   1285.99 o 
 -14   8   3    17733.87    18685.87    531.63 o 
 -12   8   3    61130.90    59727.83   1334.56 o 
 -10   8   3    15077.08    14664.54    649.06 o 
  -8   8   3     4522.17     3466.64    137.11 o 
  -6   8   3     9130.87    10594.74    329.71 o 
  -4   8   3    15829.25    16292.08    486.79 o 
  -2   8   3    54065.23    51856.30    961.14 o 
   0   8   3    21590.94    26382.67    731.69 o 
   2   8   3    13453.58    16125.51    470.38 o 
   4   8   3     9098.13     8964.75    217.51 o 
   6   8   3    49134.06    47037.23   1090.66 o 
   8   8   3    45336.45    49868.86   1157.02 o 
  10   8   3      151.76      306.02    143.14 o 
  12   8   3    35232.60    34656.30    895.10 o 
  14   8   3      394.70      272.20    172.34 o 
  16   8   3    31471.88    31282.46    915.40 o 
  18   8   3    46015.27    47320.41   1362.09 o 
  20   8   3     2960.91     2750.28    244.45 o 
  22   8   3    12607.84    10533.52    425.32 o 
  24   8   3     1378.63     1092.38    235.54 o 
  26   8   3    29613.34    30753.31    938.06 o 
  28   8   3    11507.31    11976.00    488.10 o 
  30   8   3      220.09       15.38    232.88 o 
  32   8   3      376.80      104.99    255.32 o 
  34   8   3     1235.97     1375.66    284.24 o 
  36   8   3     3971.66     4491.77    428.70 o 
  38   8   3     1603.48     1637.10    380.68 o 
  40   8   3     3178.08     4020.10    714.70 o 
 -41   9   3      249.71      260.42    341.59 o 
 -39   9   3       65.18        0.00    318.94 o 
 -37   9   3      403.97      129.03    324.05 o 
 -35   9   3       81.79      332.73    330.96 o 
 -33   9   3     4042.35     3387.55    356.85 o 
 -31   9   3     2703.65     2250.32    281.19 o 
 -29   9   3     8054.65     7428.10    373.55 o 
 -27   9   3     1489.78     1161.83    240.50 o 
 -25   9   3     3811.64     3342.10    275.33 o 
 -23   9   3     9153.85     8488.58    378.19 o 
 -21   9   3     2164.50     2118.72    418.91 o 
 -19   9   3     3634.83     3224.07    239.19 o 
 -17   9   3       16.27      146.52    114.42 o 
 -15   9   3    10788.79     9486.17    365.93 o 
 -13   9   3     4986.29     4075.86    293.66 o 
 -11   9   3     1639.43     1648.88    179.93 o 
  -9   9   3     2879.89     2652.64    147.61 o 
  -7   9   3        1.96       31.72     98.76 o 
  -5   9   3     5665.54     4765.31    211.92 o 
  -3   9   3    16757.08    16635.13    400.64 o 
  -1   9   3      854.41      622.85    115.54 o 
   1   9   3      454.72      344.09    167.54 o 
   3   9   3      231.28      310.26    125.65 o 
   5   9   3    25959.53    26646.44    601.76 o 
   7   9   3    21933.65    21230.15    644.82 o 
   9   9   3     3845.15     3837.83    207.62 o 
  11   9   3     9399.05     8370.27    317.22 o 
  13   9   3      659.05      984.97    199.41 o 
  15   9   3     6658.03     7289.84    375.79 o 
  17   9   3       63.36       19.93    192.40 o 
  19   9   3     6347.72     5798.19    317.92 o 
  21   9   3     1039.03     1322.40    489.41 o 
  23   9   3     4296.64     4177.90    287.42 o 
  25   9   3       16.53      246.11    236.02 o 
  27   9   3     6463.83     5692.03    352.52 o 
  29   9   3      309.34      454.15    254.27 o 
  31   9   3        9.46       34.55    250.61 o 
  33   9   3      289.15      589.24    277.84 o 
  35   9   3     1005.81     1085.84    475.68 o 
  37   9   3      179.97       92.05    240.67 o 
 -40  10   3     3186.14     3998.89    412.19 o 
 -38  10   3      468.16      537.25    341.38 o 
 -36  10   3     2879.03     2882.09    389.45 o 
 -34  10   3     1922.60     1825.30    570.32 o 
 -32  10   3      666.61      114.42    303.06 o 
 -30  10   3     7801.18     8102.96    514.42 o 
 -28  10   3     1616.38     1215.70    320.45 o 
 -26  10   3      723.95      838.42    345.81 o 
 -24  10   3       12.40       80.46    208.78 o 
 -22  10   3      358.52       40.69    246.64 o 
 -20  10   3     7432.18     7210.02    392.96 o 
 -18  10   3     2453.85     1993.00    613.90 o 
 -16  10   3      384.10      298.65    146.73 o 
 -14  10   3     3412.80     3571.73    225.58 o 
 -12  10   3        6.51      116.36    130.62 o 
 -10  10   3     5502.64     6322.92    242.55 o 
  -8  10   3     3055.08     2600.32    165.78 o 
  -6  10   3     3562.70     3490.11    205.91 o 
  -4  10   3     9291.68    11154.61    330.31 o 
  -2  10   3      154.66       85.52    120.33 o 
   0  10   3        0.37       50.48     92.99 o 
   2  10   3     5440.42     4851.68    221.59 o 
   4  10   3     4807.66     4355.59    181.52 o 
   6  10   3       68.12       98.00    141.73 o 
   8  10   3      777.75      858.93    169.57 o 
  10  10   3      213.60       62.67    167.35 o 
  12  10   3    11120.60    10898.73    425.30 o 
  14  10   3     5980.20     5930.05    302.20 o 
  16  10   3       13.08      187.46    203.72 o 
  18  10   3     2136.82     2117.71    233.00 o 
  20  10   3     6915.07     6658.26    375.84 o 
  22  10   3      447.57      143.73    220.66 o 
  24  10   3     1209.56      865.69    253.22 o 
  26  10   3        1.22      119.51    231.99 o 
  28  10   3        0.66      183.10    253.82 o 
  30  10   3      546.35      652.34    273.59 o 
  32  10   3      385.40      137.16    274.00 o 
  34  10   3       18.47      123.32    275.90 o 
  36  10   3       13.44       88.48    233.04 o 
 -37  11   3       72.81       26.72    304.99 o 
 -35  11   3     1452.94     1292.29    349.53 o 
 -33  11   3     1366.46     1174.90    343.54 o 
 -31  11   3     1787.26     2228.98    343.79 o 
 -29  11   3     3966.35     3710.55    355.72 o 
 -27  11   3      198.23       84.10    273.34 o 
 -25  11   3    12096.83    11553.23    566.68 o 
 -23  11   3      644.06      731.97    313.36 o 
 -21  11   3     6317.07     5453.73    379.33 o 
 -19  11   3    17556.84    16930.20    707.23 o 
 -17  11   3      274.29      629.03    249.27 o 
 -15  11   3     1578.07     1586.16    272.41 o 
 -13  11   3     1918.59     1873.99    201.58 o 
 -11  11   3    19520.91    20274.41    669.15 o 
  -9  11   3     3924.01     4291.88    311.25 o 
  -7  11   3     4237.22     4118.06    228.72 o 
  -5  11   3    20276.08    21384.02    585.68 o 
  -3  11   3      360.61       97.44    125.93 o 
  -1  11   3    23031.04    23952.10    573.18 o 
   1  11   3    20516.53    21803.34    506.35 o 
   3  11   3     5971.98     5575.44    257.76 o 
   5  11   3    12508.21    12131.64    369.46 o 
   7  11   3      583.81      649.59    168.90 o 
   9  11   3    16800.70    16578.15    512.00 o 
  11  11   3       11.64      197.97    194.41 o 
  13  11   3    10311.63    10399.18    410.94 o 
  15  11   3     9286.83     8850.09    398.92 o 
  17  11   3     2354.60     2105.09    290.57 o 
  19  11   3     2718.98     3126.63    266.44 o 
  21  11   3      134.36      193.93    219.59 o 
  23  11   3     4713.97     5368.78    334.55 o 
  25  11   3     3547.82     4937.01    438.49 o 
  27  11   3       40.59        0.00    247.64 o 
  29  11   3     1518.44     1271.20    285.71 o 
  31  11   3      959.95      387.44    281.45 o 
  33  11   3     5352.01     5953.81    396.21 o 
  35  11   3     2809.01     3130.98    310.22 o 
 -36  12   3     5067.91     4670.41    421.78 o 
 -34  12   3     1167.04     2228.33    384.57 o 
 -32  12   3     8578.00     9380.84    554.17 o 
 -30  12   3     3442.32     3152.13    352.34 o 
 -28  12   3     6402.65     7725.40    450.08 o 
 -26  12   3     9147.78     8023.03    490.61 o 
 -24  12   3       48.25      236.98    273.34 o 
 -22  12   3     8093.19     8127.52    449.82 o 
 -20  12   3      535.20      469.42    436.70 o 
 -18  12   3     1278.60     1057.69    303.72 o 
 -16  12   3    12530.27    11722.62    522.75 o 
 -14  12   3     2294.54     2142.57    309.19 o 
 -12  12   3    15353.05    17383.84    624.66 o 
 -10  12   3    13037.53    13075.64    478.21 o 
  -8  12   3    16663.76    16322.02    561.71 o 
  -6  12   3     5370.23     6163.97    280.06 o 
  -4  12   3      551.51      711.72    149.55 o 
  -2  12   3     8583.36     9320.11    297.48 o 
   0  12   3        6.94        0.00    149.04 o 
   2  12   3     9698.65    11390.79    352.86 o 
   4  12   3     6034.87     6525.23    297.51 o 
   6  12   3     6154.37     6978.73    361.53 o 
   8  12   3      187.50      165.65    172.83 o 
  10  12   3      758.79      639.24    185.04 o 
  12  12   3     8756.44     9237.73    403.34 o 
  14  12   3     2334.23     2580.13    250.92 o 
  16  12   3      124.42       65.08    216.85 o 
  18  12   3      305.89      681.15    225.92 o 
  20  12   3    11599.06    11529.82    470.37 o 
  22  12   3     2271.12     2799.45    288.96 o 
  24  12   3       14.89      261.26    247.02 o 
  26  12   3     2588.20     2380.23    383.67 o 
  28  12   3     1655.30     2312.18    302.66 o 
  30  12   3     1426.66     1821.92    303.40 o 
  32  12   3     8669.67     7775.02    432.03 o 
 -33  13   3      326.40      475.22    333.30 o 
 -31  13   3      663.20      682.88    317.64 o 
 -29  13   3       68.99      137.36    297.17 o 
 -27  13   3     7632.21     7741.29    472.81 o 
 -25  13   3      917.39      956.76    330.70 o 
 -23  13   3      105.19      150.05    281.92 o 
 -21  13   3     1554.35     1796.67    296.50 o 
 -19  13   3     4294.06     3701.71    511.28 o 
 -17  13   3     3252.61     2900.84    336.55 o 
 -15  13   3     1100.50      695.51    271.29 o 
 -13  13   3     2814.67     2347.36    316.73 o 
 -11  13   3       99.44        0.00    186.97 o 
  -9  13   3      306.88      247.57    205.64 o 
  -7  13   3     9130.20     8363.62    393.96 o 
  -5  13   3       12.73        0.00    194.57 o 
  -3  13   3       72.46       70.89    148.01 o 
  -1  13   3     1293.06     1448.37    173.34 o 
   1  13   3     4598.93     4628.53    235.12 o 
   3  13   3      757.25      937.87    168.78 o 
   5  13   3      285.66      156.01    173.38 o 
   7  13   3     1117.23      985.59    212.03 o 
   9  13   3      896.88     1071.87    195.48 o 
  11  13   3      236.64       84.31    182.80 o 
  13  13   3       18.46       31.43    180.64 o 
  15  13   3     2532.58     3141.35    226.18 o 
  17  13   3      116.91       47.06    231.21 o 
  19  13   3      787.44      792.02    237.09 o 
  21  13   3        5.12      117.30    239.79 o 
  23  13   3        1.40      138.14    248.88 o 
  25  13   3       35.14       57.82    251.27 o 
  27  13   3     1768.26     1984.20    283.74 o 
  29  13   3      202.93      122.13    213.76 o 
 -30  14   3     4807.81     4793.80    414.14 o 
 -28  14   3      652.97      270.60    297.27 o 
 -26  14   3    10800.78    11610.22    605.40 o 
 -24  14   3     1027.72      601.08    302.48 o 
 -22  14   3     3471.02     3497.33    353.07 o 
 -20  14   3    11907.16    12380.07    616.85 o 
 -18  14   3     2510.19     2427.43    334.99 o 
 -16  14   3    11385.27    10214.60    513.63 o 
 -14  14   3      544.99      290.05    290.30 o 
 -12  14   3     1143.12     1172.96    311.16 o 
 -10  14   3       71.41      531.19    251.22 o 
  -8  14   3     1112.08     1375.74    238.70 o 
  -6  14   3    10789.54    11380.67    612.71 o 
  -4  14   3     4745.47     4859.64    345.42 o 
  -2  14   3     1298.33     1071.00    278.01 o 
   0  14   3     4721.33     5077.69    275.49 o 
   2  14   3      673.22      485.56    187.19 o 
   4  14   3     3737.86     3649.25    238.56 o 
   6  14   3     3827.81     3555.34    244.10 o 
   8  14   3     2156.67     2064.50    230.98 o 
  10  14   3     1355.75     1099.98    225.24 o 
  12  14   3      110.08       29.42    195.38 o 
  14  14   3       82.58        0.00    193.06 o 
  16  14   3      174.25       23.16    198.20 o 
  18  14   3      129.49       29.58    195.79 o 
  20  14   3       40.89       75.11    208.38 o 
  22  14   3      389.27      450.46    213.42 o 
  24  14   3     2393.95     1899.75    240.97 o 
  26  14   3     1164.54     1388.93    251.46 o 
 -27  15   3      451.73      747.42    423.61 o 
 -25  15   3     5476.21     5809.91    427.56 o 
 -23  15   3     6627.54     7339.22    478.21 o 
 -21  15   3      503.39      527.76    318.29 o 
 -19  15   3     2662.63     2629.94    335.57 o 
 -17  15   3       67.57      385.40    298.57 o 
 -15  15   3    15811.65    15026.30    697.80 o 
 -13  15   3     1463.40     1378.01    311.30 o 
 -11  15   3     1274.94      799.22    292.32 o 
  -9  15   3     3699.07     4002.08    299.54 o 
  -7  15   3     1592.96     1945.40    287.54 o 
  -5  15   3     9572.98    10050.54    524.88 o 
  -3  15   3     3150.18     3984.75    524.84 o 
  -1  15   3     7386.16     8217.39    485.59 o 
   1  15   3     3298.87     2905.95    334.99 o 
   3  15   3      205.22       91.92    193.93 o 
   5  15   3     8733.89    10299.93    459.05 o 
   7  15   3      809.05     1139.31    232.98 o 
   9  15   3      605.36      763.42    281.88 o 
  11  15   3      308.03      257.02    225.10 o 
  13  15   3     5221.96     5153.60    332.62 o 
  15  15   3     1196.64     1422.96    233.83 o 
  17  15   3      134.14      135.33    203.77 o 
  19  15   3     5994.80     5844.93    322.31 o 
  21  15   3     1188.44     1643.13    241.93 o 
  23  15   3       15.17      364.56    200.91 o 
 -22  16   3      615.33      979.41    461.49 o 
 -20  16   3     1279.19     1329.86    327.60 o 
 -18  16   3     5605.00     5022.51    409.32 o 
 -16  16   3       69.43      460.65    312.47 o 
 -14  16   3     7409.76     9025.86    695.20 o 
 -12  16   3      671.46     1293.76    307.41 o 
 -10  16   3     4094.00     3995.60    372.94 o 
  -8  16   3     6762.89     7842.56    629.45 o 
  -6  16   3     3987.41     3922.13    402.15 o 
  -4  16   3     6971.34     7851.35    505.33 o 
  -2  16   3     4674.18     5977.79    430.42 o 
   0  16   3    14145.11    14948.44    716.74 o 
   2  16   3    17321.85    19331.95    827.21 o 
   4  16   3       10.89      119.77    239.69 o 
   6  16   3     4422.87     5153.25    360.08 o 
   8  16   3     1449.73     1705.13    255.55 o 
  10  16   3     7381.73     8079.54    412.37 o 
  12  16   3     7136.00     6954.14    383.62 o 
  14  16   3      537.04      555.06    244.74 o 
  16  16   3     1002.17     1180.47    268.92 o 
  18  16   3     1879.74     2397.14    281.18 o 
 -15  17   3      753.68      804.29    439.88 o 
 -13  17   3      361.06      349.21    303.57 o 
 -11  17   3     4656.11     5400.77    527.85 o 
  -9  17   3      321.06      330.72    395.82 o 
  -7  17   3      451.91      372.71    387.59 o 
  -5  17   3      126.50       48.34    276.35 o 
  -3  17   3      535.85      262.78    286.62 o 
  -1  17   3      184.15      191.79    291.24 o 
   1  17   3      357.06      636.34    447.55 o 
   3  17   3      251.48       93.29    292.66 o 
   5  17   3      383.98      531.15    376.53 o 
   7  17   3       69.09        0.00    257.02 o 
   9  17   3      792.75     1102.09    340.61 o 
  11  17   3      155.13      128.09    239.74 o 
 -48   0   4      275.73     1057.85    650.98 o 
 -46   0   4      692.94      881.54    623.86 o 
 -44   0   4     1754.59     1573.21    637.42 o 
 -42   0   4     6631.01     7445.61    854.41 o 
 -40   0   4     9070.96    10890.39    895.10 o 
 -38   0   4    14364.23    15393.02   1207.03 o 
 -36   0   4     9253.67     9641.97    607.54 o 
 -34   0   4    18189.75    20144.43    962.03 o 
 -32   0   4    33097.46    34166.40   1301.58 o 
 -30   0   4    52817.66    55960.29   1897.54 o 
 -28   0   4     3952.33     3392.82    282.41 o 
 -26   0   4    17055.96    18508.47    583.98 o 
 -24   0   4    18945.44    17160.39    803.36 o 
 -22   0   4    15030.90    12877.35    508.59 o 
 -20   0   4      895.69      737.36    143.41 o 
 -18   0   4    47129.78    52686.53   2129.51 o 
 -16   0   4     4256.25     5739.63    303.01 o 
 -14   0   4     1374.82     1769.97    228.59 o 
 -12   0   4    17195.09    17077.05    597.22 o 
 -10   0   4     3573.57     4125.98    531.37 o 
  -8   0   4    52244.56    55745.49   1140.91 o 
  -6   0   4    51470.42    54907.09   1059.82 o 
  -4   0   4   183619.91   195938.25   5310.96 o 
  -2   0   4   284804.88   349954.56  20007.03 o 
   0   0   4   186986.36   227099.02   8909.25 o 
   2   0   4   247268.64   268191.19   7114.72 o 
   4   0   4     3693.13     3467.98    545.70 o 
   6   0   4   170453.80   181880.34  10490.31 o 
   8   0   4     8535.74    10194.58   1271.56 o 
  10   0   4    55761.09    50913.06   1591.73 o 
  12   0   4   180955.39   169468.42   7326.43 o 
  14   0   4    47089.30    42261.48    753.96 o 
  16   0   4    13983.00    13087.04   1345.88 o 
  18   0   4    20184.80    18851.29   1500.79 o 
  20   0   4     1263.84     1689.23    417.33 o 
  22   0   4      271.83      431.82    212.77 o 
  24   0   4    34849.21    32616.93   2346.25 o 
  26   0   4     2655.37     2997.23    569.61 o 
  28   0   4     1573.81     1034.81    366.18 o 
  30   0   4      210.12      528.92    528.92 o 
  32   0   4    61238.55    71106.27   4082.20 o 
  34   0   4       35.02       27.12    556.05 o 
  36   0   4     1843.10      664.54    637.42 o 
  38   0   4    10745.84    12653.47   1112.09 o 
  40   0   4     1062.04     1464.71    705.23 o 
  42   0   4    10052.39    10768.33   1084.97 o 
  44   0   4     4723.22     6835.32    949.35 o 
 -47   1   4     2461.62     3575.86    512.99 o 
 -45   1   4     5034.14     6820.66    628.08 o 
 -43   1   4     2006.73     1894.57    420.65 o 
 -41   1   4     1168.86     1695.55    392.83 o 
 -39   1   4     4460.32     4762.09    434.97 o 
 -37   1   4     1762.05     2426.71    353.89 o 
 -35   1   4    14401.83    15215.44    495.36 o 
 -33   1   4     1598.63     1198.46    261.78 o 
 -31   1   4     4951.23     5225.75    320.56 o 
 -29   1   4     2879.46     2598.61    200.15 o 
 -27   1   4     7455.15     7317.03    218.35 o 
 -25   1   4    10403.67     9838.03    363.17 o 
 -23   1   4      991.97     1162.20    146.81 o 
 -21   1   4       33.46      139.39    107.79 o 
 -19   1   4     5627.50     4610.84    240.59 o 
 -17   1   4    48969.79    47865.37   1098.04 o 
 -15   1   4    13577.48    13612.42    489.26 o 
 -13   1   4     3616.27     3176.40    191.64 o 
 -11   1   4      345.14      210.36     65.76 o 
  -9   1   4        4.77       14.05     62.81 o 
  -7   1   4      708.68      709.91    108.86 o 
  -5   1   4        4.72       41.65     62.91 o 
  -3   1   4      792.96     1052.33     96.53 o 
  -1   1   4      680.95      391.82     50.77 o 
   1   1   4    10442.61     9757.27    312.36 o 
   3   1   4    67781.77    69818.33   1768.80 o 
   5   1   4    22050.32    21859.93    689.05 o 
   7   1   4     6046.42     5043.69    183.23 o 
   9   1   4     3179.33     2686.96    158.51 o 
  11   1   4      636.91      502.05     95.99 o 
  13   1   4     2484.51     2322.18     96.49 o 
  15   1   4       99.55      136.75     74.53 o 
  17   1   4       15.60       44.68     78.46 o 
  19   1   4     2863.80     2754.66    132.32 o 
  21   1   4      556.38      468.22     92.31 o 
  23   1   4     3560.57     3618.17    264.75 o 
  25   1   4     1529.04     1715.70    160.58 o 
  27   1   4       53.82      367.99    196.24 o 
  29   1   4     3217.84     3433.49    265.21 o 
  31   1   4     4110.78     5002.98    502.85 o 
  33   1   4        0.33      388.99    406.81 o 
  35   1   4     2031.20     2073.11    431.22 o 
  37   1   4      499.51      698.74    439.88 o 
  39   1   4      247.34        0.00    445.23 o 
  41   1   4     1727.45     2997.01    532.17 o 
  43   1   4     1539.94     2460.44    527.18 o 
 -48   2   4      515.41      349.65    457.62 o 
 -46   2   4     4044.70     4804.96    541.26 o 
 -44   2   4       26.84        0.00    416.42 o 
 -42   2   4      352.50       13.56    388.30 o 
 -40   2   4       16.78      291.25    301.46 o 
 -38   2   4     8176.59    10392.08    518.67 o 
 -36   2   4      364.99      645.59    343.96 o 
 -34   2   4     3194.03     3285.83    406.86 o 
 -32   2   4     4560.64     4612.35    262.12 o 
 -30   2   4      248.59      269.64    168.77 o 
 -28   2   4     3165.01     2787.96    262.52 o 
 -26   2   4     8224.25     8006.27    216.53 o 
 -24   2   4    12259.13    14529.93    430.79 o 
 -22   2   4    36561.87    38984.46    798.89 o 
 -20   2   4    30468.44    32707.69    751.07 o 
 -18   2   4      886.04      990.94    102.18 o 
 -16   2   4    41422.52    53007.52   1247.61 o 
 -14   2   4    46098.02    42400.29   1108.38 o 
 -12   2   4     4074.16     3994.31    178.96 o 
 -10   2   4      146.02      260.58    126.58 o 
  -8   2   4   246551.70   262714.28   6493.44 o 
  -6   2   4    25907.60    25286.17    878.11 o 
  -4   2   4   519504.28   585471.25  16758.12 o 
  -2   2   4      976.78      885.47    114.36 o 
   0   2   4   209803.50   223512.55   4786.23 o 
   2   2   4      480.71      622.33     58.63 o 
   4   2   4   308799.78   295422.22   7447.14 o 
   6   2   4     3311.25     3380.86     59.17 o 
   8   2   4     6077.09     5459.85    297.03 o 
  10   2   4      453.67     1135.72    246.78 o 
  12   2   4     2023.40     2326.87    301.45 o 
  14   2   4    61672.82    63722.04   1035.07 o 
  16   2   4    12041.00     8614.99    243.88 o 
  18   2   4     8850.63    10078.63    475.60 o 
  20   2   4    10724.78     9482.58    175.80 o 
  22   2   4     4355.53     3388.39    215.63 o 
  24   2   4     5111.63     4411.18    212.62 o 
  26   2   4     8797.73     8479.05    344.22 o 
  28   2   4    19973.77    20203.83    596.00 o 
  30   2   4     9179.10     8610.93    353.50 o 
  32   2   4      851.85     1072.65    238.56 o 
  34   2   4        3.87      107.16    388.30 o 
  36   2   4     3511.41     4379.80    522.14 o 
  38   2   4      756.49     1424.59    460.01 o 
  40   2   4        0.34        0.00    460.31 o 
  42   2   4     1369.03     2580.98    546.37 o 
  44   2   4      739.24     2007.20    745.92 o 
 -47   3   4      180.12      418.33    461.11 o 
 -45   3   4      254.22      691.09    447.98 o 
 -43   3   4      201.81      524.32    326.54 o 
 -41   3   4     1157.66     1288.94    344.99 o 
 -39   3   4     1765.59     1685.78    349.00 o 
 -37   3   4     9742.94    10467.39    661.09 o 
 -35   3   4     3892.58     4298.36    339.05 o 
 -33   3   4       46.59      191.86    195.01 o 
 -31   3   4       94.50      112.25    206.65 o 
 -29   3   4      684.41      256.80    190.11 o 
 -27   3   4     8414.50     7733.91    339.04 o 
 -25   3   4     5079.45     5030.26    195.29 o 
 -23   3   4       47.82       78.99    101.56 o 
 -21   3   4      537.08      379.07    105.38 o 
 -19   3   4      380.23      434.64     94.59 o 
 -17   3   4     6636.67     5110.38    166.05 o 
 -15   3   4    26275.61    23132.19    592.36 o 
 -13   3   4     8140.70     7891.14    232.80 o 
 -11   3   4     1296.36     1153.73    116.25 o 
  -9   3   4      621.47      503.98     81.46 o 
  -7   3   4     2562.80     2258.40    138.33 o 
  -5   3   4     9629.01     8705.88    220.96 o 
  -3   3   4     6794.53     7291.17    286.75 o 
  -1   3   4      931.61     1074.42     97.16 o 
   1   3   4     2269.76     2284.39    127.52 o 
   3   3   4    10910.14    10453.77    261.22 o 
   5   3   4       68.39       43.41     58.73 o 
   7   3   4     3587.58     3707.11    148.60 o 
   9   3   4      284.02      272.70     64.13 o 
  11   3   4     1841.53     1430.35    149.61 o 
  13   3   4       87.04       54.62     59.09 o 
  15   3   4      341.99      159.11     97.65 o 
  17   3   4     1846.66     1721.67    120.41 o 
  19   3   4     2413.86     1953.84    145.30 o 
  21   3   4      976.80      855.84    297.54 o 
  23   3   4        3.35       13.56    156.60 o 
  25   3   4     1998.53     1420.43    179.40 o 
  27   3   4    11570.56    12161.18    547.10 o 
  29   3   4    13196.79    13431.14    471.91 o 
  31   3   4     1241.88     1134.67    309.29 o 
  33   3   4      342.26      153.38    205.79 o 
  35   3   4     7141.38     7331.50    361.34 o 
  37   3   4       75.13      325.49    431.54 o 
  39   3   4       11.17        0.00    431.54 o 
  41   3   4      129.02      687.52    468.73 o 
  43   3   4       44.68      255.21    474.63 o 
 -46   4   4     8690.59    10349.56   1010.38 o 
 -44   4   4     1227.33     1540.44    526.11 o 
 -42   4   4      913.22      989.15    747.80 o 
 -40   4   4     3552.63     3671.66    485.02 o 
 -38   4   4     1370.88     1147.75    318.17 o 
 -36   4   4     4198.65     5330.33    440.56 o 
 -34   4   4     1225.14     1382.39    256.33 o 
 -32   4   4     3159.72     3028.95    282.42 o 
 -30   4   4    14317.46    14184.56    454.18 o 
 -28   4   4     1051.93      572.45    259.21 o 
 -26   4   4    51991.97    52355.89   1987.10 o 
 -24   4   4      367.49      263.67    112.07 o 
 -22   4   4    15445.82    14230.78    405.97 o 
 -20   4   4     3179.80     2681.84    174.37 o 
 -18   4   4    45785.05    46653.03   1333.91 o 
 -16   4   4    24039.00    22987.61    427.63 o 
 -14   4   4     3352.98     3602.90    136.79 o 
 -12   4   4    66024.29    63988.77   1539.30 o 
 -10   4   4     4217.94     4043.32    140.78 o 
  -8   4   4    74461.53    85254.18   1828.41 o 
  -6   4   4   141587.95   147899.95   3372.24 o 
  -4   4   4    13977.00    13609.34    297.37 o 
  -2   4   4   112918.09   111336.52   2417.81 o 
   0   4   4     8700.98     5981.17    218.02 o 
   2   4   4     1808.19     3296.85    102.10 o 
   4   4   4     3695.37     3639.74    130.40 o 
   6   4   4     7114.21     8656.48    355.45 o 
   8   4   4    36625.99    31507.64    954.89 o 
  10   4   4      219.72      200.69     65.72 o 
  12   4   4    16582.49    17131.68    234.58 o 
  14   4   4    72251.52    65037.08   1627.11 o 
  16   4   4    32028.21    27387.35    829.60 o 
  18   4   4    33389.16    34205.36    698.98 o 
  20   4   4     3583.48     3232.88    247.23 o 
  22   4   4    25719.60    25293.12    804.21 o 
  24   4   4     6822.21     5292.52    220.03 o 
  26   4   4     2772.18     2621.42    222.40 o 
  28   4   4    17346.49    18839.22    663.66 o 
  30   4   4     3981.47     3706.91    338.38 o 
  32   4   4      570.29      679.31    215.33 o 
  34   4   4     4550.21     4648.41    309.47 o 
  36   4   4     4432.69     5200.27    360.18 o 
  38   4   4     9430.19     8295.57    465.14 o 
  40   4   4      327.15      840.85    479.49 o 
  42   4   4     4018.72     4858.98    569.09 o 
 -45   5   4     1325.30      838.75    399.08 o 
 -43   5   4      685.64      470.31    465.68 o 
 -41   5   4     6503.59     7002.63    803.43 o 
 -39   5   4        9.34       50.10    310.34 o 
 -37   5   4     2884.04     2827.12    281.76 o 
 -35   5   4     3961.32     3884.42    328.29 o 
 -33   5   4       99.24       84.93    221.76 o 
 -31   5   4    15191.31    14509.00    642.79 o 
 -29   5   4    21057.90    21409.49    734.99 o 
 -27   5   4     3017.79     2933.92    258.23 o 
 -25   5   4    14510.93    15679.19    487.75 o 
 -23   5   4     1058.08      853.01    172.10 o 
 -21   5   4    11901.54    11752.14    412.35 o 
 -19   5   4    14054.28    11758.44    312.81 o 
 -17   5   4       61.26       88.69     88.73 o 
 -15   5   4     3917.16     3778.45    159.75 o 
 -13   5   4     1101.57      902.39     98.88 o 
 -11   5   4    31088.05    30839.60    629.35 o 
  -9   5   4     2459.16     2134.23    137.54 o 
  -7   5   4     8825.26     8902.50    292.47 o 
  -5   5   4      445.70      308.17     97.28 o 
  -3   5   4     1148.77      951.93    149.37 o 
  -1   5   4     7109.05     6124.93    224.49 o 
   1   5   4       91.14      295.53    219.90 o 
   3   5   4      124.07       60.17     77.19 o 
   5   5   4      158.00      132.35     79.51 o 
   7   5   4    10531.92     9626.53    216.21 o 
   9   5   4    18413.23    18874.65    421.49 o 
  11   5   4      451.58      555.34     97.62 o 
  13   5   4    31844.25    31951.64    727.91 o 
  15   5   4    11935.17    11430.96    410.04 o 
  17   5   4      115.05       82.68    158.67 o 
  19   5   4      349.81      163.04    177.28 o 
  21   5   4      112.08      188.19    186.13 o 
  23   5   4     4946.60     4868.01    279.46 o 
  25   5   4     2092.85     1642.72    204.85 o 
  27   5   4      694.18      596.92    180.91 o 
  29   5   4      623.15      452.30    188.74 o 
  31   5   4      307.16       71.69    204.29 o 
  33   5   4      150.77      426.01    210.53 o 
  35   5   4     1084.60      693.28    264.27 o 
  37   5   4     3136.68     3452.43    308.45 o 
  39   5   4      339.11      182.32    246.28 o 
  41   5   4      201.30      149.59    474.63 o 
 -44   6   4       69.46        0.00    436.26 o 
 -42   6   4     5909.37     6791.48   1143.65 o 
 -40   6   4    18782.58    21156.40    892.14 o 
 -38   6   4      737.77      524.19    264.87 o 
 -36   6   4     2843.00     3219.80    587.26 o 
 -34   6   4     3603.30     3596.36    316.55 o 
 -32   6   4     3433.17     3615.10    311.18 o 
 -30   6   4     4463.24     4322.23    304.19 o 
 -28   6   4     9312.88     9257.73    448.85 o 
 -26   6   4    15224.49    17171.18    656.85 o 
 -24   6   4    19574.04    19077.23    524.92 o 
 -22   6   4    13630.94    13420.89    450.96 o 
 -20   6   4    12318.66    11751.45    455.28 o 
 -18   6   4     7394.97     7749.44    329.36 o 
 -16   6   4    44658.54    47208.75    823.80 o 
 -14   6   4     1010.38      779.07    140.47 o 
 -12   6   4   124034.31   133087.33   3326.50 o 
 -10   6   4     7505.98     8015.92    242.71 o 
  -8   6   4    92767.39    94741.72   1773.86 o 
  -6   6   4    25181.88    26976.67    750.81 o 
  -4   6   4    14006.43    15735.92    516.25 o 
  -2   6   4     6478.07     6206.93    155.95 o 
   0   6   4    34029.91    41100.24   1170.80 o 
   2   6   4    59273.91    61469.80   1528.79 o 
   4   6   4    43078.86    46240.91    883.58 o 
   6   6   4    55267.14    56947.39   1029.03 o 
   8   6   4   143912.22   149473.83   2993.02 o 
  10   6   4     2028.34     2410.24    168.34 o 
  12   6   4    69187.83    70089.79   1577.44 o 
  14   6   4    13852.97    12779.40    507.70 o 
  16   6   4     5027.87     4705.90    294.22 o 
  18   6   4    52125.66    51611.20   1311.07 o 
  20   6   4      365.05      393.34    238.83 o 
  22   6   4    71634.87    69680.50   2078.91 o 
  24   6   4     4916.07     5114.19    277.12 o 
  26   6   4     2904.55     3377.58    218.05 o 
  28   6   4    13961.43    15240.04    523.50 o 
  30   6   4      408.72      443.81    195.24 o 
  32   6   4     3632.31     3796.10    401.29 o 
  34   6   4      605.58      473.51    233.42 o 
  36   6   4     4303.27     4709.96    327.39 o 
  38   6   4     1604.07     2104.42    345.82 o 
  40   6   4       92.09      109.08    255.59 o 
 -43   7   4      206.09      263.28    440.82 o 
 -41   7   4       33.56       12.33    416.75 o 
 -39   7   4        5.60       22.77    299.66 o 
 -37   7   4     1918.65     1252.43    279.17 o 
 -35   7   4        9.35      117.70    244.94 o 
 -33   7   4     2860.32     2765.28    281.99 o 
 -31   7   4     2096.10     2269.73    270.39 o 
 -29   7   4      554.06      584.17    229.81 o 
 -27   7   4     1644.26     1412.97    222.24 o 
 -25   7   4     5698.84     6195.82    491.34 o 
 -23   7   4     3199.53     3607.35    314.95 o 
 -21   7   4     4993.33     4260.64    451.23 o 
 -19   7   4     1898.24     1464.87    155.09 o 
 -17   7   4     4100.27     3630.18    147.50 o 
 -15   7   4    10035.02    10485.72    314.66 o 
 -13   7   4    11346.94    11583.58    281.20 o 
 -11   7   4    34822.20    37586.86    935.55 o 
  -9   7   4    54199.68    53011.59   1060.74 o 
  -7   7   4     2377.38     2144.43    148.14 o 
  -5   7   4      136.36      149.93     92.71 o 
  -3   7   4       41.86      102.85     92.90 o 
  -1   7   4    16883.77    15299.29    339.82 o 
   1   7   4     7104.67     6528.70    215.81 o 
   3   7   4     2037.06     1774.27    121.12 o 
   5   7   4    10613.52     9729.52    298.42 o 
   7   7   4     1507.62     1574.98    130.41 o 
   9   7   4       95.89      147.47     91.29 o 
  11   7   4     9342.59     8082.37    278.85 o 
  13   7   4     4319.64     4044.63    226.36 o 
  15   7   4      740.60      526.10    187.92 o 
  17   7   4    12337.99    10968.41    419.61 o 
  19   7   4      490.53      188.23    196.30 o 
  21   7   4      446.93      250.43    207.47 o 
  23   7   4     1643.92     1174.80    397.38 o 
  25   7   4     3492.60     2770.30    311.25 o 
  27   7   4     1005.43     1121.26    218.56 o 
  29   7   4      136.05      153.44    196.62 o 
  31   7   4      132.50      164.84    196.81 o 
  33   7   4     1096.02      819.05    319.53 o 
  35   7   4       10.22      126.60    223.65 o 
  37   7   4        7.52       35.17    230.13 o 
  39   7   4      221.23      143.55    239.37 o 
 -42   8   4      114.81        0.00    430.27 o 
 -40   8   4        0.54      100.33    317.23 o 
 -38   8   4     3733.01     4126.12    388.23 o 
 -36   8   4      261.61       13.56    296.17 o 
 -34   8   4     1717.97     1277.02    321.79 o 
 -32   8   4    17167.54    17866.35    713.70 o 
 -30   8   4     7321.02     8282.81    698.84 o 
 -28   8   4     7999.36     7088.82    382.37 o 
 -26   8   4     5028.23     4580.52    273.36 o 
 -24   8   4       18.62       76.32    169.30 o 
 -22   8   4     6708.60     6447.02    421.00 o 
 -20   8   4    14642.07    14722.10    626.41 o 
 -18   8   4     8381.79     8916.96    247.20 o 
 -16   8   4      300.35      285.78    151.98 o 
 -14   8   4     4397.51     5313.79    363.53 o 
 -12   8   4      195.39      181.33    104.51 o 
 -10   8   4     2114.54     2721.91    204.68 o 
  -8   8   4    19991.15    21202.46    675.02 o 
  -6   8   4    65941.84    67727.24   1264.86 o 
  -4   8   4       23.46      115.62    105.38 o 
  -2   8   4     2771.51     2416.18    211.78 o 
   0   8   4    13307.40    15166.90    341.50 o 
   2   8   4     3030.96     2501.48    115.92 o 
   4   8   4       26.57       72.36     98.62 o 
   6   8   4    35978.68    39459.29    801.04 o 
   8   8   4     2332.37     2387.57    176.11 o 
  10   8   4    18606.15    20207.77    565.76 o 
  12   8   4    11266.40    11404.46    327.96 o 
  14   8   4    10649.04     9254.79    331.61 o 
  16   8   4      288.08      199.42    178.42 o 
  18   8   4     2103.49     1894.98    239.28 o 
  20   8   4    12695.27    12965.08    426.80 o 
  22   8   4     5041.77     5093.56    440.72 o 
  24   8   4     1469.51     1559.52    253.67 o 
  26   8   4      603.01      559.18    248.61 o 
  28   8   4     5634.67     5372.40    276.60 o 
  30   8   4     3491.41     3133.28    282.14 o 
  32   8   4      732.88      693.31    225.35 o 
  34   8   4       92.21      152.50    179.84 o 
  36   8   4     1250.67      956.27    364.14 o 
  38   8   4      787.26      514.73    257.87 o 
 -41   9   4       29.90        0.00    325.12 o 
 -39   9   4       61.42        0.00    317.73 o 
 -37   9   4     1965.79     2049.84    354.04 o 
 -35   9   4      754.63      823.76    303.63 o 
 -33   9   4     1729.49     1201.18    319.43 o 
 -31   9   4     3022.24     3304.55    348.62 o 
 -29   9   4    11701.78    11797.31    568.00 o 
 -27   9   4     9283.97     8995.86    491.30 o 
 -25   9   4    15813.38    14743.69    659.40 o 
 -23   9   4        2.43      125.18    151.38 o 
 -21   9   4     1173.83     1305.36    285.80 o 
 -19   9   4       46.51       93.61    184.64 o 
 -17   9   4    27709.14    25836.69    755.30 o 
 -15   9   4    16998.22    17295.97    470.23 o 
 -13   9   4     1177.87     1278.90    133.89 o 
 -11   9   4    22180.22    24255.08    641.48 o 
  -9   9   4       26.77       72.34    106.09 o 
  -7   9   4    22361.54    20222.88    445.24 o 
  -5   9   4    45635.20    43283.52   1075.89 o 
  -3   9   4     6985.30     6710.37    206.44 o 
  -1   9   4      751.01      447.89    145.56 o 
   1   9   4    12885.61    12414.17    339.03 o 
   3   9   4      122.50      130.29    106.93 o 
   5   9   4     4561.26     4341.97    186.11 o 
   7   9   4     5028.63     4853.55    267.34 o 
   9   9   4     5474.33     5640.58    209.66 o 
  11   9   4      360.52      311.62    160.99 o 
  13   9   4     3026.76     3241.93    203.22 o 
  15   9   4       43.31      141.00    187.52 o 
  17   9   4     6088.70     5403.15    303.42 o 
  19   9   4     2426.88     2708.38    252.14 o 
  21   9   4     3805.43     4208.02    291.67 o 
  23   9   4     2492.33     2154.47    256.93 o 
  25   9   4     5423.59     5018.76    338.85 o 
  27   9   4      397.16      500.15    253.65 o 
  29   9   4      310.28      347.69    211.66 o 
  31   9   4      244.20       43.64    218.04 o 
  33   9   4        6.99      123.80    185.33 o 
  35   9   4      368.27      501.75    229.20 o 
  37   9   4     4606.71     5360.56    373.58 o 
 -40  10   4     2866.83     2041.19    676.11 o 
 -38  10   4     1718.52     1819.36    354.04 o 
 -36  10   4    12971.05    13338.69    644.26 o 
 -34  10   4      377.00      748.42    317.68 o 
 -32  10   4    25746.85    25942.79    989.41 o 
 -30  10   4    15331.13    16085.24    713.42 o 
 -28  10   4    21502.16    20167.44    827.37 o 
 -26  10   4    10152.81     9151.99    477.68 o 
 -24  10   4     4550.41     4717.63    421.48 o 
 -22  10   4    49296.98    52872.64   1813.94 o 
 -20  10   4     1831.54     1543.40    265.30 o 
 -18  10   4    25089.13    27018.00    878.73 o 
 -16  10   4    92080.23    95764.71   2556.33 o 
 -14  10   4       60.94       64.14    164.39 o 
 -12  10   4    44530.72    44689.66    983.02 o 
 -10  10   4    29696.10    33091.03    928.28 o 
  -8  10   4    36909.18    39160.95   1066.25 o 
  -6  10   4    70820.69    75565.55   1383.33 o 
  -4  10   4      152.90      173.24    133.06 o 
  -2  10   4   186624.72   194532.98   4468.69 o 
   0  10   4    76246.91    84081.16   1894.64 o 
   2  10   4    76217.87    79797.34   1530.84 o 
   4  10   4   149450.59   158375.09   3662.33 o 
   6  10   4     8873.39     8450.76    336.75 o 
   8  10   4    21138.43    22790.59    597.71 o 
  10  10   4     6938.95     7147.99    311.21 o 
  12  10   4    39694.81    39823.36   1082.15 o 
  14  10   4    34598.96    34649.57    848.00 o 
  16  10   4     1422.94     1699.72    204.91 o 
  18  10   4    11233.49    12099.24    559.85 o 
  20  10   4      891.75      637.45    238.39 o 
  22  10   4    10824.36    10594.60    411.48 o 
  24  10   4    34312.42    33240.80   1076.59 o 
  26  10   4     1097.44     1387.93    307.33 o 
  28  10   4    17825.88    16507.34    522.59 o 
  30  10   4       82.15      256.77    184.69 o 
  32  10   4    16590.29    16861.46    532.67 o 
  34  10   4     3417.78     3914.86    306.29 o 
  36  10   4     1653.76     1518.13    241.22 o 
 -37  11   4      795.09      637.74    556.29 o 
 -35  11   4       64.14      302.16    320.54 o 
 -33  11   4     8630.38     8088.09    483.88 o 
 -31  11   4      780.88      556.37    301.04 o 
 -29  11   4     2485.01     2031.18    322.18 o 
 -27  11   4     5901.27     6956.27    486.15 o 
 -25  11   4      753.70       13.56    270.47 o 
 -23  11   4     4765.83     4413.74    377.04 o 
 -21  11   4     5273.82     5399.32    352.34 o 
 -19  11   4     3303.27     3174.38    304.93 o 
 -17  11   4      141.02      130.62    257.36 o 
 -15  11   4      483.76      548.48    199.24 o 
 -13  11   4    20981.21    19732.03    596.84 o 
 -11  11   4     3058.86     2979.01    255.82 o 
  -9  11   4      865.20      764.60    157.28 o 
  -7  11   4     7156.92     6600.49    222.10 o 
  -5  11   4     1621.71     1337.22    161.67 o 
  -3  11   4     7987.74     8452.19    300.20 o 
  -1  11   4       44.65       76.39    129.02 o 
   1  11   4    32363.23    31621.06    763.75 o 
   3  11   4      132.96       39.04    139.02 o 
   5  11   4    13571.88    14216.69    399.08 o 
   7  11   4     2357.25     2333.31    194.99 o 
   9  11   4     9043.38     8848.12    342.89 o 
  11  11   4     3938.00     4320.00    238.26 o 
  13  11   4      915.90      740.75    181.64 o 
  15  11   4     6477.72     6138.34    280.56 o 
  17  11   4       34.91       82.82    179.56 o 
  19  11   4     1310.48     1626.05    207.37 o 
  21  11   4    10172.79    10401.09    379.51 o 
  23  11   4      472.14      519.09    200.04 o 
  25  11   4     4450.09     4338.24    282.91 o 
  27  11   4        3.77      165.54    182.82 o 
  29  11   4    13255.11    12382.93    402.43 o 
  31  11   4     3686.75     3700.28    256.76 o 
  33  11   4      329.47      372.84    192.32 o 
 -36  12   4     4009.62     3577.82    409.42 o 
 -34  12   4     1782.59     2712.16    376.40 o 
 -32  12   4     4654.79     4620.56    507.29 o 
 -30  12   4     3666.43     3755.44    482.39 o 
 -28  12   4      796.25     1232.48    450.33 o 
 -26  12   4     6063.27     7381.58    449.08 o 
 -24  12   4       32.15       93.43    265.76 o 
 -22  12   4     3578.16     3240.32    353.07 o 
 -20  12   4     7485.86     7490.10    477.19 o 
 -18  12   4     5232.22     5023.10    340.90 o 
 -16  12   4     6312.30     6763.31    465.56 o 
 -14  12   4       11.61       54.38    186.70 o 
 -12  12   4    20460.94    22023.01    974.85 o 
 -10  12   4     8964.13     9179.17    461.98 o 
  -8  12   4      770.79      359.54    201.08 o 
  -6  12   4    24535.20    25959.28    641.41 o 
  -4  12   4     3657.77     4332.31    197.34 o 
  -2  12   4    46720.09    50088.21   1213.34 o 
   0  12   4     2353.23     2693.36    257.13 o 
   2  12   4     3158.91     2467.10    195.35 o 
   4  12   4      554.28      177.69    155.21 o 
   6  12   4       18.25       36.61    144.67 o 
   8  12   4    23456.74    24524.14    689.54 o 
  10  12   4    10731.78    11641.16    417.66 o 
  12  12   4       21.90       37.90    168.13 o 
  14  12   4      978.01      958.15    197.22 o 
  16  12   4      714.36      939.07    289.20 o 
  18  12   4     1595.68     1510.26    217.85 o 
  20  12   4     9098.99     8342.76    333.43 o 
  22  12   4      294.85      235.12    175.61 o 
  24  12   4     2340.40     2094.53    219.31 o 
  26  12   4     1763.22     1111.43    206.90 o 
  28  12   4     9602.39     9869.85    366.05 o 
  30  12   4      892.84      928.18    210.54 o 
  32  12   4      444.28      412.24    280.13 o 
 -33  13   4     3249.25     3343.61    383.16 o 
 -31  13   4      368.26      568.80    312.25 o 
 -29  13   4     9974.37    10651.14    662.85 o 
 -27  13   4      976.81     1060.55    314.13 o 
 -25  13   4     9353.59     8710.24    485.33 o 
 -23  13   4     9811.18     8915.80    525.63 o 
 -21  13   4     1403.69     1640.33    339.01 o 
 -19  13   4     5533.94     6353.72    395.99 o 
 -17  13   4     2954.82     2802.58    337.57 o 
 -15  13   4     3172.65     2997.34    345.44 o 
 -13  13   4     1623.80     1339.68    574.69 o 
 -11  13   4     3968.32     3776.02    295.59 o 
  -9  13   4    10779.68    10420.04    471.40 o 
  -7  13   4     2632.93     2455.69    264.35 o 
  -5  13   4     9635.17     9553.00    426.30 o 
  -3  13   4     2426.43     2803.23    224.77 o 
  -1  13   4     8791.00     8968.73    398.03 o 
   1  13   4    13729.77    13902.97    505.96 o 
   3  13   4     1347.72     1747.80    196.16 o 
   5  13   4     6105.36     6326.82    293.16 o 
   7  13   4     1449.86     1313.84    183.39 o 
   9  13   4     1861.71     2117.37    207.02 o 
  11  13   4     5998.49     5847.74    293.95 o 
  13  13   4     2362.17     2590.29    221.82 o 
  15  13   4    10100.21    10054.46    369.73 o 
  17  13   4     2629.02     2459.44    217.84 o 
  19  13   4     4936.98     5034.71    273.82 o 
  21  13   4     5177.24     5322.49    358.86 o 
  23  13   4       19.02       63.61    184.70 o 
  25  13   4     2274.30     2392.86    230.18 o 
  27  13   4       58.61      108.83    187.78 o 
  29  13   4     3303.10     3265.08    245.36 o 
 -30  14   4      110.75      404.25    322.61 o 
 -28  14   4     6844.56     7192.95    470.83 o 
 -26  14   4     7377.12     8727.12    688.85 o 
 -24  14   4     1098.89      940.90    302.92 o 
 -22  14   4    16006.74    14291.19    637.49 o 
 -20  14   4       36.86       31.54    288.50 o 
 -18  14   4    14535.48    15274.84    728.85 o 
 -16  14   4     2031.84     1063.45    300.94 o 
 -14  14   4     2507.25     2000.95    294.24 o 
 -12  14   4    12496.45    14046.36    681.53 o 
 -10  14   4      374.76      464.28    224.00 o 
  -8  14   4     6377.79     6130.01    471.76 o 
  -6  14   4       50.74       67.98    209.07 o 
  -4  14   4     2079.93     3042.43    324.19 o 
  -2  14   4     2453.85     2295.76    228.81 o 
   0  14   4     5660.24     6772.44    347.48 o 
   2  14   4     2073.39     1756.77    237.74 o 
   4  14   4     7524.01     6360.00    333.60 o 
   6  14   4     3104.64     3446.02    287.76 o 
   8  14   4    24103.45    25360.24    840.17 o 
  10  14   4     4371.42     4558.08    301.72 o 
  12  14   4     5303.31     4843.74    269.53 o 
  14  14   4     2492.27     2576.73    232.51 o 
  16  14   4    10992.23    11317.05    431.34 o 
  18  14   4     8453.86     9346.82    375.34 o 
  20  14   4      212.68      137.69    195.89 o 
  22  14   4     2644.44     3168.46    257.17 o 
  24  14   4      309.67      376.02    207.13 o 
  26  14   4      882.03      725.21    214.98 o 
 -27  15   4      402.95      110.76    426.45 o 
 -25  15   4      335.81      383.29    319.69 o 
 -23  15   4      858.73      855.88    326.63 o 
 -21  15   4      875.06     1046.36    327.73 o 
 -19  15   4       18.56       77.71    278.73 o 
 -17  15   4       95.47      291.92    291.65 o 
 -15  15   4        5.38       17.50    290.81 o 
 -13  15   4      848.76      553.19    310.70 o 
 -11  15   4        9.19       27.12    271.29 o 
  -9  15   4      624.09      551.30    239.19 o 
  -7  15   4      210.16      138.71    267.47 o 
  -5  15   4      257.25      126.47    265.05 o 
  -3  15   4       32.70        0.00    261.10 o 
  -1  15   4     3546.35     3618.11    315.15 o 
   1  15   4      360.70      221.32    208.49 o 
   3  15   4      914.34      959.09    252.50 o 
   5  15   4      421.25      425.75    242.72 o 
   7  15   4      175.41      202.72    242.70 o 
   9  15   4       25.56       16.44    217.15 o 
  11  15   4       33.71       42.19    220.07 o 
  13  15   4        2.93      248.98    223.24 o 
  15  15   4      625.79      795.95    250.73 o 
  17  15   4      376.74      238.22    225.64 o 
  19  15   4        3.10      103.35    223.32 o 
  21  15   4       54.86      121.79    227.65 o 
 -22  16   4     7312.04     6984.96    603.93 o 
 -20  16   4     4582.78     4547.27    409.69 o 
 -18  16   4     4542.26     4106.39    399.89 o 
 -16  16   4    10972.45    11934.40    582.40 o 
 -14  16   4       72.08       53.78    303.06 o 
 -12  16   4    13455.89    14055.01    677.05 o 
 -10  16   4     1493.67     2136.72    403.44 o 
  -8  16   4    12268.37    13852.49    636.47 o 
  -6  16   4     7781.21     8016.10    674.69 o 
  -4  16   4       51.73      256.35    275.20 o 
  -2  16   4     4347.02     3822.50    356.47 o 
   0  16   4     4820.89     4663.50    350.48 o 
   2  16   4     3758.80     3623.82    461.11 o 
   4  16   4    15762.32    17384.81    709.16 o 
   6  16   4      232.10      284.47    255.70 o 
   8  16   4     8093.21     7320.19    442.23 o 
  10  16   4     1206.04     1087.68    389.35 o 
  12  16   4     5323.97     6373.31    416.19 o 
  14  16   4     7235.15     8389.16    480.68 o 
  16  16   4       40.46      501.40    278.91 o 
 -15  17   4     2165.80     2164.95    484.22 o 
 -13  17   4     3839.88     4202.74    504.97 o 
 -11  17   4      594.53      834.39    501.80 o 
  -9  17   4    10715.74    13142.12    806.90 o 
  -7  17   4      455.61      453.36    402.43 o 
  -5  17   4     2599.68     3542.39    363.70 o 
  -3  17   4     1093.64     1272.59    296.89 o 
  -1  17   4      658.28      857.47    386.07 o 
   1  17   4     3243.44     3702.44    895.10 o 
   3  17   4      104.10        0.00    345.21 o 
   5  17   4     2040.62     2852.54    426.45 o 
   7  17   4       20.37      174.66    257.37 o 
   9  17   4     2785.19     3274.59    336.51 o 
 -47   1   5       83.32      314.02    436.26 o 
 -45   1   5      429.83      457.30    426.67 o 
 -43   1   5      558.30      717.98    397.20 o 
 -41   1   5     7314.05     6699.49    551.36 o 
 -39   1   5     4962.20     5159.59    426.94 o 
 -37   1   5      432.09      435.49    273.83 o 
 -35   1   5     1109.90     1231.74    234.00 o 
 -33   1   5     3423.34     3267.83    220.67 o 
 -31   1   5    14115.03    13342.55    417.79 o 
 -29   1   5     1492.54     1486.92    220.57 o 
 -27   1   5     5664.48     5624.15    211.44 o 
 -25   1   5    10050.27    11041.50    314.50 o 
 -23   1   5     6626.40     6790.06    223.76 o 
 -21   1   5    24388.93    23135.72    525.96 o 
 -19   1   5     2982.01     3795.60    143.30 o 
 -17   1   5     8243.05     8765.59    250.71 o 
 -15   1   5       92.19      164.51     62.29 o 
 -13   1   5     3437.81     3074.67    217.92 o 
 -11   1   5    20997.67    18758.91    562.68 o 
  -9   1   5    17837.06    15422.96    341.49 o 
  -7   1   5    32846.82    33142.52    737.80 o 
  -5   1   5    45003.43    43367.00   1147.34 o 
  -3   1   5    75500.52    79080.69   1823.75 o 
  -1   1   5    82695.34    87417.41   2336.50 o 
   1   1   5    27673.04    28965.03    866.77 o 
   3   1   5    17515.94    20955.46    912.93 o 
   5   1   5    11201.19    11638.90    299.52 o 
   7   1   5    26082.68    25934.27    720.23 o 
   9   1   5    35663.95    33747.43    842.33 o 
  11   1   5      937.87      979.62    201.03 o 
  13   1   5     5876.99     5511.06    322.30 o 
  15   1   5     4069.82     3451.96    138.66 o 
  17   1   5     9353.52     7646.84    234.80 o 
  19   1   5    12027.14    12387.06    297.24 o 
  21   1   5       60.03       58.15    104.85 o 
  23   1   5     7031.20     6319.69    243.06 o 
  25   1   5     4179.76     3942.84    210.20 o 
  27   1   5     5440.90     6083.08    372.30 o 
  29   1   5      511.78      812.43    225.49 o 
  31   1   5      773.42      589.79    392.83 o 
  33   1   5     6023.00     7384.18   1396.90 o 
  35   1   5     2361.80     2437.60    460.31 o 
  37   1   5      215.02      335.20    455.44 o 
  39   1   5       96.71      882.46    493.81 o 
  41   1   5       36.22      402.21    502.85 o 
  43   1   5      766.02     1326.26    550.86 o 
 -48   2   5        4.27       34.95    463.26 o 
 -46   2   5     3843.05     4026.51    526.40 o 
 -44   2   5    10193.74    12238.03    738.23 o 
 -42   2   5       31.15      632.98    325.46 o 
 -40   2   5     3946.48     4205.99    377.44 o 
 -38   2   5     2576.54     3334.06    344.35 o 
 -36   2   5    26587.28    30930.78   1868.98 o 
 -34   2   5     4821.94     4880.50    530.49 o 
 -32   2   5    25808.78    25525.12    963.03 o 
 -30   2   5   105350.07   117081.83   2857.40 o 
 -28   2   5     1204.17     1676.16    214.30 o 
 -26   2   5   136580.61   148345.23   3058.80 o 
 -24   2   5    65856.73    67617.34   1591.97 o 
 -22   2   5    75566.37    74684.81   1747.98 o 
 -20   2   5   130251.83   127439.20   2572.02 o 
 -18   2   5      355.17      630.40    126.78 o 
 -16   2   5   119856.41   114362.02   2873.59 o 
 -14   2   5    54824.17    55370.90   1110.49 o 
 -12   2   5    79540.85    84528.90   1744.84 o 
 -10   2   5   195959.36   198491.67   5013.87 o 
  -8   2   5    16067.07    18270.76    610.04 o 
  -6   2   5     4651.34     6722.82    182.69 o 
  -4   2   5   943538.31  1068429.88  28315.52 o 
  -2   2   5     7054.94     7441.72    251.09 o 
   0   2   5  1047055.00  1179412.88  28166.65 o 
   2   2   5    23216.93    24864.37    401.50 o 
   4   2   5   144015.94   153459.42   4245.87 o 
   6   2   5      683.29      858.77    126.65 o 
   8   2   5    11201.43     8558.84    291.95 o 
  10   2   5    80785.80    72895.93   1426.65 o 
  12   2   5    19936.03    21151.22    510.49 o 
  14   2   5   137843.84   137846.53   3017.93 o 
  16   2   5     1772.44     1792.30    103.68 o 
  18   2   5    16955.14    15338.78    674.24 o 
  20   2   5    20143.57    16067.37    467.16 o 
  22   2   5     2936.11     3091.27    194.03 o 
  24   2   5    63378.11    59885.07   1711.42 o 
  26   2   5      116.89       43.94    194.35 o 
  28   2   5    19856.41    19737.42    703.29 o 
  30   2   5    13983.91    15040.14    624.64 o 
  32   2   5     3462.39     4318.28    325.62 o 
  34   2   5     5748.90     6363.22    551.36 o 
  36   2   5      331.69      627.18    449.50 o 
  38   2   5    21484.62    24742.57   1203.27 o 
  40   2   5     3356.35     2696.83    576.39 o 
  42   2   5     1686.21     3164.33    603.51 o 
 -47   3   5     2384.01     3456.42    534.73 o 
 -45   3   5     7485.08     9377.19    660.87 o 
 -43   3   5      163.55      342.18    336.38 o 
 -41   3   5     5706.22     6484.16    472.76 o 
 -39   3   5       86.05      253.04    289.10 o 
 -37   3   5    22070.27    24172.47   1420.42 o 
 -35   3   5    24737.65    27394.82    935.70 o 
 -33   3   5     1731.76     1746.70    366.06 o 
 -31   3   5    17708.97    19401.72    633.68 o 
 -29   3   5     3190.07     3910.09    222.12 o 
 -27   3   5    19060.10    19546.10    529.89 o 
 -25   3   5    24113.42    24750.67    609.09 o 
 -23   3   5     6126.21     6193.51    224.54 o 
 -21   3   5    16316.07    15614.33    422.71 o 
 -19   3   5      785.82      578.67    171.85 o 
 -17   3   5    33177.86    31408.67    783.52 o 
 -15   3   5    34023.56    31709.48    639.13 o 
 -13   3   5      342.95      241.44     83.67 o 
 -11   3   5    25843.52    28523.83   1026.10 o 
  -9   3   5     5867.06     6820.11    212.76 o 
  -7   3   5    37294.73    35239.92    832.52 o 
  -5   3   5    78519.34    76291.56   2122.93 o 
  -3   3   5    12335.48    12750.32    354.58 o 
  -1   3   5     4777.43     5162.95    167.07 o 
   1   3   5    23622.19    22528.15    543.87 o 
   3   3   5    11593.25     9673.62    535.91 o 
   5   3   5     1487.41     1232.24     88.34 o 
   7   3   5     4341.79     3385.54    123.35 o 
   9   3   5       17.23       86.89     67.84 o 
  11   3   5    15464.91    13277.39    349.92 o 
  13   3   5    35910.56    35154.83    904.46 o 
  15   3   5     5913.05     5642.59    232.39 o 
  17   3   5      131.45       76.21     72.13 o 
  19   3   5     2838.10     2228.15    138.73 o 
  21   3   5     5634.30     5797.57    274.12 o 
  23   3   5     2617.26     2726.62    220.00 o 
  25   3   5     2555.81     2741.48    269.74 o 
  27   3   5    17044.16    14582.49    546.48 o 
  29   3   5     8168.13     7314.52    410.49 o 
  31   3   5     4434.32     4264.50    324.64 o 
  33   3   5      654.23      795.84    255.41 o 
  35   3   5      163.34      369.20    258.21 o 
  37   3   5     2568.73     2691.64    498.67 o 
  39   3   5     2512.47     3834.23    527.44 o 
  41   3   5       42.34      311.11    474.05 o 
 -46   4   5     3674.26     4457.70    756.60 o 
 -44   4   5     1937.21     2615.78    718.84 o 
 -42   4   5       18.40      133.60    338.38 o 
 -40   4   5    13161.25    14587.37    797.86 o 
 -38   4   5      161.58      416.21    296.17 o 
 -36   4   5      857.69     1050.83    244.25 o 
 -34   4   5     1642.80     1512.54    243.78 o 
 -32   4   5     9662.99    11234.11    426.80 o 
 -30   4   5     7242.99     8772.05    413.56 o 
 -28   4   5    12261.51    13341.52    709.67 o 
 -26   4   5    45064.13    44783.97    976.52 o 
 -24   4   5    44082.00    42859.12   1118.46 o 
 -22   4   5    11122.82    11836.17    438.31 o 
 -20   4   5    78009.28    76816.59   1639.72 o 
 -18   4   5     2067.22     1996.76    153.34 o 
 -16   4   5    72591.45    72188.52   1779.69 o 
 -14   4   5   217943.02   220438.78   4616.61 o 
 -12   4   5      335.19      944.65    102.06 o 
 -10   4   5   133848.72   139248.78   3338.53 o 
  -8   4   5     8677.27     9620.90    268.74 o 
  -6   4   5   138731.69   145357.75   3611.37 o 
  -4   4   5      687.65     1459.76    135.13 o 
  -2   4   5     8961.69    11201.74    402.76 o 
   0   4   5    54495.42    55548.84   1497.67 o 
   2   4   5     6508.74     5289.82    149.52 o 
   4   4   5     5485.30     4373.07    143.15 o 
   6   4   5    61481.45    55299.82   1422.28 o 
   8   4   5     3386.38     2632.27    150.28 o 
  10   4   5     2129.66     3009.23    155.67 o 
  12   4   5    10409.70    12492.87    280.44 o 
  14   4   5    50590.46    47269.93   1078.22 o 
  16   4   5     3983.73     3436.56    213.46 o 
  18   4   5    11357.49    11707.05    422.43 o 
  20   4   5    13445.77    11992.96    394.31 o 
  22   4   5    47607.30    42431.58   1146.52 o 
  24   4   5    10393.70    12639.99    479.85 o 
  26   4   5     4367.89     4500.93    241.07 o 
  28   4   5     5541.19     6046.40    282.90 o 
  30   4   5       72.53      367.02    234.19 o 
  32   4   5      478.09      452.87    248.09 o 
  34   4   5    15802.35    16152.83    659.78 o 
  36   4   5      897.44      880.04    260.88 o 
  38   4   5      988.10     1392.29    479.21 o 
  40   4   5      351.70      896.74    474.05 o 
  42   4   5     1193.83     2375.69    531.66 o 
 -47   5   5     1367.96     1790.20    705.23 o 
 -45   5   5     1532.48     1203.83    867.98 o 
 -43   5   5     1196.27     1357.56    369.89 o 
 -41   5   5     1652.17     1983.57    406.80 o 
 -39   5   5      105.33      102.71    256.31 o 
 -37   5   5     2345.36     2472.31    284.43 o 
 -35   5   5     2328.51     2460.47    402.95 o 
 -33   5   5     3631.53     3034.43    436.53 o 
 -31   5   5    40197.02    39798.81   1967.31 o 
 -29   5   5      126.55        3.30    203.91 o 
 -27   5   5    10362.60    11444.28    433.45 o 
 -25   5   5     8016.45     7977.61    346.67 o 
 -23   5   5      592.19      280.48    149.61 o 
 -21   5   5     6623.50     6892.35    201.51 o 
 -19   5   5     1407.70     1553.26    190.10 o 
 -17   5   5     5126.08     4908.60    191.89 o 
 -15   5   5     3443.08     3720.70    157.38 o 
 -13   5   5       56.27      113.61     90.96 o 
 -11   5   5    10204.07     9708.15    281.21 o 
  -9   5   5     2709.39     3035.64    121.35 o 
  -7   5   5    10625.23    11648.70    320.50 o 
  -5   5   5    11541.77    12005.63    339.61 o 
  -3   5   5       62.77      149.60     75.85 o 
  -1   5   5        0.10        0.00     73.40 o 
   1   5   5     4104.75     3853.41    165.23 o 
   3   5   5     2361.06     2125.51    194.31 o 
   5   5   5    48812.18    47783.95   1047.89 o 
   7   5   5    26173.32    25094.22    568.26 o 
   9   5   5     7791.07     7578.00    206.22 o 
  11   5   5    49093.22    46295.47   1073.03 o 
  13   5   5        4.78       25.18     74.58 o 
  15   5   5     7367.92     7770.13    279.88 o 
  17   5   5     9425.32     7865.69    349.68 o 
  19   5   5        1.77       43.82    142.12 o 
  21   5   5      465.85      214.99    145.50 o 
  23   5   5     4679.04     4931.83    263.76 o 
  25   5   5      146.38       40.69    153.67 o 
  27   5   5     3228.83     3140.54    217.95 o 
  29   5   5     1145.84     1264.84    281.88 o 
  31   5   5    24358.20    24639.15    926.51 o 
  33   5   5    10080.75     9672.54    476.35 o 
  35   5   5       64.65       60.66    233.31 o 
  37   5   5      154.36      452.89    253.79 o 
  39   5   5       43.71       65.34    249.48 o 
  41   5   5      441.56      640.11    484.22 o 
 -46   6   5     1907.24     1214.08    479.21 o 
 -44   6   5      123.11      128.84    412.36 o 
 -42   6   5      186.05        6.46    401.41 o 
 -40   6   5     4909.88     4772.12    412.34 o 
 -38   6   5     1172.19      958.04    273.50 o 
 -36   6   5     3808.05     3459.23    373.89 o 
 -34   6   5      566.18      633.51    340.61 o 
 -32   6   5      243.49      119.74    226.79 o 
 -30   6   5     1304.47     1042.73    242.70 o 
 -28   6   5    29477.21    30492.40   1021.96 o 
 -26   6   5      383.34      323.90    190.52 o 
 -24   6   5      987.43      730.08    322.32 o 
 -22   6   5     3205.40     3325.02    156.13 o 
 -20   6   5       68.87      166.68    100.35 o 
 -18   6   5     4934.72     5044.53    244.72 o 
 -16   6   5       72.25      436.74    130.24 o 
 -14   6   5     1752.17     1515.74    360.46 o 
 -12   6   5   114068.70   125516.69   2912.50 o 
 -10   6   5     6061.50     8426.92    206.89 o 
  -8   6   5   124073.91   132930.06   2597.72 o 
  -6   6   5    72469.04    73195.92   1737.94 o 
  -4   6   5    11390.15    11502.06    273.81 o 
  -2   6   5   103652.13   106197.76   2437.78 o 
   0   6   5    41416.96    46583.51   1037.67 o 
   2   6   5    52302.84    47110.05    945.29 o 
   4   6   5    36273.83    37355.98   1005.98 o 
   6   6   5       10.14       72.40     87.97 o 
   8   6   5    46841.96    44172.57    925.85 o 
  10   6   5     3271.11     3337.13    176.82 o 
  12   6   5      120.25      195.56    109.07 o 
  14   6   5    69745.87    63387.04   1712.76 o 
  16   6   5     5003.35     7064.90    295.56 o 
  18   6   5     7787.42     8191.37    349.92 o 
  20   6   5    10329.50     8426.96    320.06 o 
  22   6   5    32933.81    32035.16    858.85 o 
  24   6   5     7891.17     7048.24    287.61 o 
  26   6   5      595.17      475.39    177.32 o 
  28   6   5     3670.26     3815.26    244.75 o 
  30   6   5      184.76      301.37    176.13 o 
  32   6   5     1886.72     1924.40    271.30 o 
  34   6   5     4964.13     4668.01    354.47 o 
  36   6   5     2461.04     2322.48    301.52 o 
  38   6   5     3838.62     3130.88    330.09 o 
  40   6   5      388.67      145.54    256.50 o 
 -45   7   5     1562.36     1672.71    508.58 o 
 -43   7   5      727.25      557.67    495.02 o 
 -41   7   5      590.43      544.72    323.28 o 
 -39   7   5     2453.51     2529.32    365.01 o 
 -37   7   5      691.05      386.07    304.03 o 
 -35   7   5      204.84       81.09    280.43 o 
 -33   7   5     1737.84     1870.49    308.81 o 
 -31   7   5      105.99      316.73    229.56 o 
 -29   7   5      920.08      615.00    266.62 o 
 -27   7   5      563.99      344.49    238.82 o 
 -25   7   5     1369.93     1316.71    219.58 o 
 -23   7   5     1762.54     1681.14    244.69 o 
 -21   7   5      251.93      386.70    147.81 o 
 -19   7   5     2056.24     1470.32    128.82 o 
 -17   7   5     8125.73     8277.52    246.64 o 
 -15   7   5      850.23      801.87    112.96 o 
 -13   7   5     5822.29     5616.04    194.75 o 
 -11   7   5    10073.64    10796.12    297.26 o 
  -9   7   5     6889.63     6899.30    215.04 o 
  -7   7   5      336.68      397.31    124.93 o 
  -5   7   5     3055.69     3363.73    150.37 o 
  -3   7   5      935.44      969.11    103.99 o 
  -1   7   5     1627.29     1355.36    108.75 o 
   1   7   5     2842.72     3480.63    150.43 o 
   3   7   5      224.45      276.19    129.12 o 
   5   7   5     5964.67     4701.20    192.12 o 
   7   7   5     2550.50     2500.99    130.75 o 
   9   7   5    12532.47    11176.92    352.44 o 
  11   7   5    13486.41    12737.55    404.81 o 
  13   7   5      211.06      308.15    134.59 o 
  15   7   5    11807.21    10764.69    310.01 o 
  17   7   5        1.59       59.10    141.96 o 
  19   7   5     3878.28     3523.96    201.16 o 
  21   7   5     8974.67     7635.88    268.44 o 
  23   7   5     1332.02     1272.56    259.26 o 
  25   7   5      378.68      297.87    179.70 o 
  27   7   5     3511.47     3715.65    322.74 o 
  29   7   5      318.32      173.61    183.74 o 
  31   7   5      612.94      548.44    234.90 o 
  33   7   5      423.34      396.82    206.78 o 
  35   7   5      877.76      756.30    260.88 o 
  37   7   5      446.68      190.71    253.62 o 
  39   7   5       20.27      104.27    240.58 o 
 -42   8   5       27.02      121.44    331.29 o 
 -40   8   5     5920.11     6256.38    456.45 o 
 -38   8   5      423.20      398.39    315.37 o 
 -36   8   5     8057.22     8417.40    494.37 o 
 -34   8   5     7078.49     7597.96    473.85 o 
 -32   8   5     3320.39     2440.77    329.66 o 
 -30   8   5     5576.90     6404.87    566.64 o 
 -28   8   5     4064.05     3731.22    396.77 o 
 -26   8   5     1007.14     1132.78    274.75 o 
 -24   8   5      369.99      486.35    252.76 o 
 -22   8   5      220.23      484.93    195.17 o 
 -20   8   5      845.47      761.32    161.24 o 
 -18   8   5        1.79      159.29    145.77 o 
 -16   8   5    38246.21    38224.19    768.88 o 
 -14   8   5     5310.48     5722.67    250.63 o 
 -12   8   5    20834.83    19104.35    552.01 o 
 -10   8   5    20877.72    20460.00    443.82 o 
  -8   8   5    25135.15    24500.46    523.30 o 
  -6   8   5   152540.63   163788.91   3593.54 o 
  -4   8   5     3849.79     4256.21    171.74 o 
  -2   8   5    82122.86    81693.88   1809.19 o 
   0   8   5    57785.21    57917.83   1408.72 o 
   2   8   5     4425.16     4260.65    165.16 o 
   4   8   5    23742.63    21510.99    540.22 o 
   6   8   5      118.83      291.64    102.22 o 
   8   8   5    33218.02    33966.02    856.37 o 
  10   8   5    71279.91    73224.54   1692.87 o 
  12   8   5    10836.99     9375.40    335.60 o 
  14   8   5    20279.60    20989.98    581.13 o 
  16   8   5     1671.96     1708.86    157.67 o 
  18   8   5    36234.16    34372.99    830.80 o 
  20   8   5     4219.09     4076.02    217.22 o 
  22   8   5    12871.25    12337.61    378.00 o 
  24   8   5    26387.68    24548.30    641.20 o 
  26   8   5     9061.06    10264.42    385.04 o 
  28   8   5    34074.98    34394.84    921.52 o 
  30   8   5      439.05      282.50    191.99 o 
  32   8   5     9917.36    10489.84    481.55 o 
  34   8   5      340.10      680.39    224.36 o 
  36   8   5     1570.79     1444.38    300.14 o 
  38   8   5     6683.81     8242.88    486.50 o 
 -41   9   5      487.87      268.91    334.81 o 
 -39   9   5        6.39       47.83    313.15 o 
 -37   9   5     2798.64     3198.93    372.33 o 
 -35   9   5     2368.08     2442.38    377.48 o 
 -33   9   5      763.60     1007.99    310.77 o 
 -31   9   5     7067.59     7475.98    457.93 o 
 -29   9   5     1228.31     1366.98    319.00 o 
 -27   9   5     2770.94     2913.00    400.25 o 
 -25   9   5        3.98       34.35    245.73 o 
 -23   9   5     3455.98     3164.72    312.84 o 
 -21   9   5     8126.82     7956.70    424.80 o 
 -19   9   5        7.33      103.52    219.21 o 
 -17   9   5     6401.68     6689.67    542.23 o 
 -15   9   5     1427.81     1070.35    179.76 o 
 -13   9   5     9655.78     8872.44    265.94 o 
 -11   9   5    15398.60    15847.61    426.02 o 
  -9   9   5     1254.11     1008.02    127.59 o 
  -7   9   5    15115.30    15665.13    401.00 o 
  -5   9   5     2949.06     3407.47    169.09 o 
  -3   9   5     1726.34     1670.17    176.49 o 
  -1   9   5        8.15       38.01    102.39 o 
   1   9   5      470.20      642.26    122.12 o 
   3   9   5     5785.47     5125.31    194.03 o 
   5   9   5     4292.41     3610.05    167.41 o 
   7   9   5    20218.15    20321.60    586.98 o 
   9   9   5       50.73       47.37    122.76 o 
  11   9   5     5818.16     5367.35    230.08 o 
  13   9   5     7095.56     6347.32    275.69 o 
  15   9   5      155.36      138.14    156.62 o 
  17   9   5     1557.12     1372.73    169.25 o 
  19   9   5       65.29       84.38    156.18 o 
  21   9   5      576.58      641.83    159.47 o 
  23   9   5       26.92       91.40    160.05 o 
  25   9   5       54.20       21.71    163.51 o 
  27   9   5       32.31      170.58    191.43 o 
  29   9   5       11.72       65.88    181.61 o 
  31   9   5      955.90      659.47    227.32 o 
  33   9   5        0.90        0.00    208.61 o 
  35   9   5       84.45      106.39    224.87 o 
 -40  10   5      143.09      168.42    330.16 o 
 -38  10   5     2073.83     2463.82    360.74 o 
 -36  10   5        9.53        0.00    304.68 o 
 -34  10   5     1722.90     1529.98    327.50 o 
 -32  10   5     1414.25     1655.29    318.94 o 
 -30  10   5      978.76      259.64    298.57 o 
 -28  10   5      956.85     1032.99    323.39 o 
 -26  10   5      553.60     1337.14    287.81 o 
 -24  10   5      734.24      872.74    274.52 o 
 -22  10   5      686.81      477.65    255.47 o 
 -20  10   5      380.00      297.13    297.00 o 
 -18  10   5     8142.34     7323.94    445.08 o 
 -16  10   5       38.80       58.51    170.04 o 
 -14  10   5      650.24      588.07    180.46 o 
 -12  10   5     6150.13     7112.89    240.23 o 
 -10  10   5     2579.51     3270.32    173.81 o 
  -8  10   5       66.10      125.37    135.09 o 
  -6  10   5     7032.89     6633.44    244.14 o 
  -4  10   5     9256.45    10140.87    331.56 o 
  -2  10   5      270.87      311.98    146.48 o 
   0  10   5       82.36       68.21    124.40 o 
   2  10   5     7125.83     7211.59    255.41 o 
   4  10   5     3385.09     3657.47    276.24 o 
   6  10   5    20857.05    20015.88    613.67 o 
   8  10   5     8160.42     9588.33    349.26 o 
  10  10   5      231.71       35.66    157.45 o 
  12  10   5      131.22       30.24    158.61 o 
  14  10   5        2.97        0.00    150.75 o 
  16  10   5      460.69      382.02    168.13 o 
  18  10   5      499.16      284.08    173.10 o 
  20  10   5    13142.35    11827.67    379.78 o 
  22  10   5     4911.37     4400.38    340.66 o 
  24  10   5      519.39      290.57    176.19 o 
  26  10   5      188.19      146.88    190.15 o 
  28  10   5     3796.77     3595.61    284.46 o 
  30  10   5      351.51      159.00    214.53 o 
  32  10   5       22.68       72.04    217.50 o 
  34  10   5      171.51      147.07    226.75 o 
 -37  11   5      517.68      621.92    337.18 o 
 -35  11   5        7.44        0.00    317.73 o 
 -33  11   5     2613.11     2272.42    352.29 o 
 -31  11   5     1098.73      835.30    317.97 o 
 -29  11   5    11785.89    11426.08    605.76 o 
 -27  11   5     6904.05     7808.97    566.47 o 
 -25  11   5     2249.00     2252.60    295.69 o 
 -23  11   5     1470.40      916.70    286.82 o 
 -21  11   5       81.53      182.25    244.74 o 
 -19  11   5    17885.69    16824.41    689.59 o 
 -17  11   5     5865.49     5001.18    367.85 o 
 -15  11   5       23.96       35.17    181.82 o 
 -13  11   5      199.97       85.81    178.45 o 
 -11  11   5     7235.77     7136.15    340.61 o 
  -9  11   5    16056.34    15558.57    469.88 o 
  -7  11   5     4104.44     3685.28    207.53 o 
  -5  11   5     4443.53     4320.90    227.89 o 
  -3  11   5       58.77      109.90    134.01 o 
  -1  11   5    10359.56    11303.01    359.01 o 
   1  11   5    12159.17    13426.34    444.42 o 
   3  11   5      157.61       47.16    155.51 o 
   5  11   5      506.51      367.53    237.45 o 
   7  11   5     2816.85     3177.64    235.04 o 
   9  11   5     2850.13     3300.24    246.18 o 
  11  11   5    20046.04    20893.71    597.64 o 
  13  11   5     3232.39     3391.40    244.20 o 
  15  11   5    10467.89    10846.58    388.66 o 
  17  11   5     9110.99     8858.35    349.91 o 
  19  11   5      444.81       65.61    180.58 o 
  21  11   5    13661.82    13094.89    447.69 o 
  23  11   5     2485.29     2149.98    265.10 o 
  25  11   5      645.67      308.77    186.02 o 
  27  11   5       19.62       13.56    203.00 o 
  29  11   5      684.06      357.83    220.11 o 
  31  11   5      195.47      185.49    228.18 o 
  33  11   5       68.89        9.62    214.14 o 
 -36  12   5     3758.99     4136.91    422.06 o 
 -34  12   5      171.79      443.85    389.12 o 
 -32  12   5     1499.48     1966.88    333.65 o 
 -30  12   5     6765.89     6888.65    472.53 o 
 -28  12   5       40.95       62.15    294.04 o 
 -26  12   5     6844.26     6229.58    615.87 o 
 -24  12   5      412.61      660.29    373.00 o 
 -22  12   5    13591.31    14438.51    647.04 o 
 -20  12   5      455.26      351.27    258.85 o 
 -18  12   5     4627.47     4511.24    340.76 o 
 -16  12   5    12992.52    12763.43    610.90 o 
 -14  12   5      116.58      170.19    192.56 o 
 -12  12   5       87.71      141.14    196.56 o 
 -10  12   5     1066.58      629.23    209.46 o 
  -8  12   5     8223.15     8602.30    336.18 o 
  -6  12   5     4388.06     4534.74    214.79 o 
  -4  12   5     6398.10     6901.51    303.31 o 
  -2  12   5    25617.99    28148.29    884.00 o 
   0  12   5     6628.00     6460.60    321.63 o 
   2  12   5    17140.80    18210.58    616.97 o 
   4  12   5    16657.66    18162.33    535.17 o 
   6  12   5      469.84      379.16    195.75 o 
   8  12   5    39232.00    40209.51   1192.70 o 
  10  12   5     7437.83     6768.45    314.58 o 
  12  12   5    25826.70    26819.80    741.65 o 
  14  12   5    11492.10    11991.63    425.25 o 
  16  12   5       61.46      151.12    174.80 o 
  18  12   5    12897.13    11929.58    423.20 o 
  20  12   5       97.03       64.46    187.54 o 
  22  12   5     5229.51     5232.27    291.70 o 
  24  12   5     1628.33     1664.81    246.85 o 
  26  12   5       35.37      308.86    214.81 o 
  28  12   5      786.33      255.13    226.14 o 
  30  12   5     2330.18     1993.11    261.42 o 
 -33  13   5      392.09      553.23    327.66 o 
 -31  13   5       37.28       44.00    293.58 o 
 -29  13   5      142.88       37.00    307.99 o 
 -27  13   5     4154.55     3616.38    370.24 o 
 -25  13   5     1116.95     1004.46    348.23 o 
 -23  13   5     1214.93     1088.60    318.81 o 
 -21  13   5      290.83      495.06    290.10 o 
 -19  13   5     2758.26     2165.60    327.05 o 
 -17  13   5     2545.51     2404.66    365.40 o 
 -15  13   5     2633.84     2750.69    330.72 o 
 -13  13   5      374.38      520.43    212.13 o 
 -11  13   5      402.41      223.38    198.27 o 
  -9  13   5       77.49      273.75    193.89 o 
  -7  13   5    18094.53    19258.68    651.99 o 
  -5  13   5     2900.88     3168.52    207.33 o 
  -3  13   5     1186.91     1110.01    203.78 o 
  -1  13   5     4752.53     4582.19    270.12 o 
   1  13   5        8.86      109.88    184.60 o 
   3  13   5    13318.99    13496.56    526.03 o 
   5  13   5    23810.66    24689.58    883.77 o 
   7  13   5      337.91       58.35    227.28 o 
   9  13   5      343.47      236.10    238.68 o 
  11  13   5     1031.20      793.01    212.44 o 
  13  13   5      209.83       86.54    193.11 o 
  15  13   5      345.63      475.47    212.64 o 
  17  13   5     1441.34     1374.76    237.48 o 
  19  13   5      125.37      184.96    207.22 o 
  21  13   5      871.25      637.63    220.07 o 
  23  13   5     4419.31     4078.61    307.27 o 
  25  13   5       43.80       13.56    217.00 o 
  27  13   5        3.54        0.00    220.78 o 
 -30  14   5     1582.11     1811.01    365.90 o 
 -28  14   5      289.68      526.06    320.52 o 
 -26  14   5     1129.13     1007.27    405.11 o 
 -24  14   5       96.59      144.98    280.64 o 
 -22  14   5        8.04        0.00    267.26 o 
 -20  14   5      777.77     1094.37    314.13 o 
 -18  14   5      382.65      464.36    296.06 o 
 -16  14   5      453.77      249.77    290.62 o 
 -14  14   5      214.55      284.09    276.36 o 
 -12  14   5     1417.45     1480.12    229.06 o 
 -10  14   5     1700.71     1462.93    240.26 o 
  -8  14   5     6225.66     5914.90    361.26 o 
  -6  14   5       39.48      228.71    245.37 o 
  -4  14   5     6142.01     6815.55    387.59 o 
  -2  14   5      602.66      459.37    202.27 o 
   0  14   5      122.15      202.76    207.94 o 
   2  14   5     7699.28     7738.72    379.76 o 
   4  14   5     6119.72     6529.69    390.22 o 
   6  14   5     2877.54     2986.43    295.62 o 
   8  14   5    16233.49    17375.63    718.28 o 
  10  14   5       50.07      286.96    249.93 o 
  12  14   5     3070.04     2604.01    437.96 o 
  14  14   5     6911.61     6867.80    412.81 o 
  16  14   5        0.30       97.43    231.95 o 
  18  14   5      328.44       50.49    242.91 o 
  20  14   5      171.94      235.26    208.94 o 
  22  14   5     3266.83     3292.58    286.46 o 
  24  14   5     1066.73     1061.53    244.91 o 
 -27  15   5      470.16      238.69    383.67 o 
 -25  15   5     2054.40     2680.86    376.40 o 
 -23  15   5     9684.76     9856.70    537.83 o 
 -21  15   5      164.26      432.29    300.22 o 
 -19  15   5     2610.62     2454.22    357.21 o 
 -17  15   5      614.99      383.08    287.70 o 
 -15  15   5     9909.46    11300.18    554.66 o 
 -13  15   5     4585.22     4297.52    543.03 o 
 -11  15   5      295.87      579.97    300.55 o 
  -9  15   5    12117.75    13994.91    545.16 o 
  -7  15   5      766.20      632.26    292.87 o 
  -5  15   5    10176.94    10456.15    607.30 o 
  -3  15   5    14948.90    17662.21   1475.82 o 
  -1  15   5      105.01       65.38    254.97 o 
   1  15   5     2242.14     2179.01    249.26 o 
   3  15   5     1794.60     2306.40    409.37 o 
   5  15   5      944.57     1386.00    254.82 o 
   7  15   5      956.77      794.60    262.02 o 
   9  15   5      111.79      142.08    248.97 o 
  11  15   5     3028.69     3717.27    324.19 o 
  13  15   5     1033.58      661.04    257.21 o 
  15  15   5     2612.29     2852.15    323.34 o 
  17  15   5      719.73      586.49    271.45 o 
  19  15   5     2326.19     2384.55    308.89 o 
  21  15   5     2489.50     2405.72    315.37 o 
 -22  16   5     1166.72      573.98    556.05 o 
 -20  16   5     1133.79     1694.18    348.89 o 
 -18  16   5      810.41      372.89    314.42 o 
 -16  16   5     3567.29     3146.13    418.69 o 
 -14  16   5      320.38       24.74    305.34 o 
 -12  16   5     4653.31     6564.62    468.40 o 
 -10  16   5     3995.32     3614.11    472.34 o 
  -8  16   5      597.25      251.27    264.68 o 
  -6  16   5     5619.84     6599.85    453.61 o 
  -4  16   5      207.45      257.36    283.23 o 
  -2  16   5      337.61      444.42    287.42 o 
   0  16   5       16.60       90.95    279.08 o 
   2  16   5      125.63       54.37    240.66 o 
   4  16   5      264.64      292.47    279.91 o 
   6  16   5     1414.82     1553.78    305.49 o 
   8  16   5       17.39      173.92    245.81 o 
  10  16   5       67.50      165.38    248.71 o 
  12  16   5      127.84       53.23    266.75 o 
  14  16   5      523.36      383.49    274.52 o 
  16  16   5      199.55        0.00    267.25 o 
 -13  17   5     1325.64     1110.59    426.45 o 
 -11  17   5     2228.10     2657.55    459.13 o 
  -9  17   5     1904.83     1761.92    556.05 o 
  -7  17   5      285.39      608.34    307.34 o 
  -5  17   5       56.10      289.94    292.35 o 
  -3  17   5       22.74      169.51    293.01 o 
  -1  17   5     2000.53     1552.96    371.48 o 
   1  17   5     8444.62    10102.96    568.30 o 
   3  17   5       24.12        0.00    347.57 o 
   5  17   5     1920.18     2327.61    346.43 o 
   7  17   5      114.21      479.84    270.46 o 
 -48   0   6     2901.96     3485.47    732.36 o 
 -46   0   6       58.04        0.00    583.17 o 
 -44   0   6     7793.81     8517.02    867.98 o 
 -42   0   6     1218.85      203.43    542.49 o 
 -40   0   6     1517.19     1912.26    569.61 o 
 -38   0   6    24192.16    26447.51   1715.61 o 
 -36   0   6    24298.74    25537.33   1193.47 o 
 -34   0   6     8818.14     8988.83    536.78 o 
 -32   0   6    14328.29    15274.56    589.63 o 
 -30   0   6   113765.38   123327.64   3788.47 o 
 -28   0   6     6408.24     8464.85    367.85 o 
 -26   0   6    29065.84    26506.23    956.42 o 
 -24   0   6    22151.37    22354.32    687.87 o 
 -22   0   6     4310.54     2691.82    199.85 o 
 -20   0   6   159687.83   173788.70   5609.27 o 
 -18   0   6     4349.49     5629.11    200.87 o 
 -16   0   6   523819.16   523674.94  15057.74 o 
 -14   0   6    46644.34    50271.57   2176.72 o 
 -12   0   6    23045.48    20457.25    897.63 o 
 -10   0   6    98305.34    96424.39   8374.62 o 
  -8   0   6   109701.26   123383.50   4024.36 o 
  -6   0   6   789450.00   851600.75  28788.51 o 
  -4   0   6    11262.86    12722.56    890.47 o 
  -2   0   6   367165.25   459826.06  30998.13 o 
   0   0   6   464629.19   611138.81  20321.59 o 
   2   0   6    22406.26    21312.53    468.17 o 
   4   0   6   112492.44   106166.22   3919.50 o 
   6   0   6    49453.85    46510.83   1558.48 o 
   8   0   6   197318.66   204718.50   8947.81 o 
  10   0   6    64577.36    59843.86   1969.86 o 
  12   0   6    72319.34    64460.87   2017.95 o 
  14   0   6   147445.88   144928.53   5016.21 o 
  16   0   6    85108.30    84692.00   2133.40 o 
  18   0   6     7490.58     5129.01    256.33 o 
  20   0   6    29996.82    29970.03   1303.09 o 
  22   0   6      411.71      207.60    207.39 o 
  26   0   6     6722.71     8422.09    949.35 o 
  28   0   6    19218.29    23028.50   1722.39 o 
  30   0   6    32316.77    31531.96   1844.45 o 
  32   0   6    17377.97    17956.27   1261.28 o 
  34   0   6    16432.87    17386.66   1356.21 o 
  36   0   6     6022.41     7581.23    867.98 o 
  38   0   6    12638.94    15135.34   1247.72 o 
  40   0   6     5315.82     3851.65    773.04 o 
  42   0   6       59.51      908.66    773.04 o 
 -49   1   6      287.77       67.81    623.86 o 
 -47   1   6       38.33      142.55    430.27 o 
 -45   1   6      177.45      201.86    412.03 o 
 -43   1   6      374.16      882.34    407.49 o 
 -41   1   6       39.41      420.43    383.60 o 
 -39   1   6     1749.31     2042.82    401.58 o 
 -37   1   6      227.59      416.90    263.53 o 
 -35   1   6     3174.83     3202.21    291.47 o 
 -33   1   6     2384.58     2318.39    234.62 o 
 -31   1   6    18905.02    19393.06    422.31 o 
 -29   1   6     2512.45     2648.09    217.85 o 
 -27   1   6     3258.77     3396.93    213.16 o 
 -25   1   6     6514.40     5161.63    159.99 o 
 -23   1   6     8339.13     8894.71    332.87 o 
 -21   1   6    10582.43    10826.16    369.65 o 
 -19   1   6    78652.58    72862.77   1553.69 o 
 -17   1   6      311.13      382.67     75.38 o 
 -15   1   6    67087.38    63113.93   1569.87 o 
 -13   1   6    13317.10    12926.17    316.69 o 
 -11   1   6     6732.19     6103.84    194.69 o 
  -9   1   6    18172.51    17182.76    370.41 o 
  -7   1   6      222.10      215.01     76.43 o 
  -5   1   6     2060.27     2171.40    151.85 o 
  -3   1   6     4335.21     5171.71    209.25 o 
  -1   1   6    54901.91    59980.22   1406.55 o 
   1   1   6    31736.23    32162.09    718.61 o 
   3   1   6     5151.39     4918.91    147.32 o 
   5   1   6       24.13       27.28     76.98 o 
   7   1   6     8688.39     9002.92    262.39 o 
   9   1   6     2330.05     2078.99    154.24 o 
  11   1   6     1147.55     1166.75    205.20 o 
  13   1   6      343.00      354.12     67.73 o 
  15   1   6     4588.88     5034.17    244.38 o 
  17   1   6    12301.78    10943.81    359.99 o 
  19   1   6       38.88       65.97     87.24 o 
  21   1   6     3478.33     3806.23    176.44 o 
  23   1   6      909.46      873.90    132.55 o 
  25   1   6     7802.88     7190.81    405.29 o 
  27   1   6     8056.63     8181.38    393.16 o 
  29   1   6     5988.00     6073.95    348.40 o 
  31   1   6     3014.29     2774.19    454.84 o 
  33   1   6     1896.54     2598.73    610.30 o 
  35   1   6      640.65     1133.29    459.12 o 
  37   1   6      175.57        0.00    455.44 o 
  39   1   6      331.92      658.28    507.18 o 
  41   1   6      998.76     1586.20    650.98 o 
 -48   2   6      453.58      665.27    449.50 o 
 -46   2   6     1089.43     1101.16   1003.60 o 
 -44   2   6     4883.40     6101.34    570.05 o 
 -42   2   6     3877.70     5066.78    513.37 o 
 -40   2   6      497.56      646.92    307.53 o 
 -38   2   6     5643.76     5926.52    489.05 o 
 -36   2   6      346.23      674.02    330.22 o 
 -34   2   6     3122.51     3459.25    389.81 o 
 -32   2   6     1563.51     1572.13    225.24 o 
 -30   2   6      743.29      743.70    181.51 o 
 -28   2   6     2515.53     2802.82    186.67 o 
 -26   2   6    32763.85    33880.98    844.18 o 
 -24   2   6     3327.32     3719.02    218.23 o 
 -22   2   6    15719.82    15231.79    531.94 o 
 -20   2   6     1488.80     1078.70    141.15 o 
 -18   2   6     1197.72     1045.37    136.63 o 
 -16   2   6    26283.63    25981.56    764.21 o 
 -14   2   6   103381.00   117822.14   2909.42 o 
 -12   2   6    11133.39    10294.61    347.74 o 
 -10   2   6    19621.41    20485.15    450.95 o 
  -8   2   6    44894.87    53518.95   1428.59 o 
  -6   2   6     7640.65     8304.09    367.94 o 
  -4   2   6     7990.27     9469.17    373.31 o 
  -2   2   6   360802.81   411600.34  11764.11 o 
   0   2   6   468227.34   514268.97  12073.68 o 
   2   2   6   190658.22   211065.02   4170.82 o 
   4   2   6     4028.81     3363.93    145.28 o 
   6   2   6    33050.63    37500.16   1046.90 o 
   8   2   6     6914.74     5683.49    204.05 o 
  10   2   6     4185.16     3636.35    156.98 o 
  12   2   6     2303.44     2093.41    144.27 o 
  14   2   6    23294.98    20755.06    671.21 o 
  16   2   6      761.89      944.43     82.19 o 
  18   2   6     3513.80     3522.55    210.26 o 
  20   2   6    32604.06    31704.36   1103.38 o 
  22   2   6        0.92       53.11    139.22 o 
  24   2   6     1446.33      968.86    152.05 o 
  26   2   6     3336.29     3708.49    333.84 o 
  28   2   6    20021.64    19304.93    806.87 o 
  30   2   6     1388.01     1402.58    239.68 o 
  32   2   6      478.39      349.90    231.59 o 
  34   2   6     4161.57     3944.53    576.39 o 
  36   2   6      370.07      788.82    469.61 o 
  38   2   6      254.23      477.90    503.40 o 
  40   2   6     2056.53     1866.25    536.01 o 
  42   2   6      386.32     1189.35    536.01 o 
 -47   3   6        1.13      307.02    449.50 o 
 -45   3   6     1280.44     1532.80    378.50 o 
 -43   3   6      638.17     1001.23    345.40 o 
 -41   3   6     1221.07     1328.88    333.84 o 
 -39   3   6     9266.86    10473.00    783.89 o 
 -37   3   6     8437.15     8626.05    761.63 o 
 -35   3   6     2253.07     2604.82    270.14 o 
 -33   3   6    19689.75    20972.43    841.74 o 
 -31   3   6     1207.10     1191.71    299.50 o 
 -29   3   6     5825.25     6229.99    267.67 o 
 -27   3   6     3851.70     4087.67    219.64 o 
 -25   3   6     1393.59     1135.85    144.63 o 
 -23   3   6     5685.19     5289.24    206.14 o 
 -21   3   6      561.48      260.73     93.42 o 
 -19   3   6     3154.22     3213.30    162.25 o 
 -17   3   6     1347.90      964.45    110.18 o 
 -15   3   6     3084.12     3327.17    210.26 o 
 -13   3   6      921.09      521.37     81.68 o 
 -11   3   6     2715.67     2187.05    131.16 o 
  -9   3   6     1375.38     1700.54    105.93 o 
  -7   3   6     4075.89     4460.09    177.48 o 
  -5   3   6      586.67      457.91     87.35 o 
  -3   3   6    19467.47    20827.59    508.26 o 
  -1   3   6     8388.06     9468.21    225.34 o 
   1   3   6    30476.46    30485.58    701.41 o 
   3   3   6     1919.54     2239.57    120.91 o 
   5   3   6     3671.50     3674.58    151.07 o 
   7   3   6    11843.18    10705.44    287.36 o 
   9   3   6     1849.15     1838.36    201.16 o 
  11   3   6    17403.19    17372.93    443.77 o 
  13   3   6     2235.30     2202.10    130.40 o 
  15   3   6       20.81       31.41     75.76 o 
  17   3   6     5452.77     5550.74    232.89 o 
  19   3   6     1111.59     1080.80    156.60 o 
  21   3   6    16660.09    15048.85    494.38 o 
  23   3   6      956.25     1034.82    168.19 o 
  25   3   6     7643.91     7371.34    380.80 o 
  27   3   6     1992.61     1518.25    240.58 o 
  29   3   6        2.10       58.71    216.53 o 
  31   3   6      478.05      270.95    227.62 o 
  33   3   6     1941.65     2008.92    262.76 o 
  35   3   6       79.47       20.81    421.63 o 
  37   3   6      630.43      509.69    468.73 o 
  39   3   6      249.12      544.40    474.63 o 
  41   3   6     1123.53      978.59    522.58 o 
 -46   4   6     1713.55     1654.58    460.31 o 
 -44   4   6    11559.60    12807.99    642.76 o 
 -42   4   6      348.99       26.50    335.47 o 
 -40   4   6     5340.29     6153.29    632.01 o 
 -38   4   6      109.21      226.68    237.18 o 
 -36   4   6     4107.33     4675.96    492.44 o 
 -34   4   6    21708.94    24385.87    773.79 o 
 -32   4   6     9195.17    10180.18    430.48 o 
 -30   4   6    18278.11    19828.50    674.29 o 
 -28   4   6    23521.55    24442.55    635.71 o 
 -26   4   6    25346.33    25989.85    617.97 o 
 -24   4   6    57606.93    60040.03   1590.08 o 
 -22   4   6     1227.12      583.05    156.66 o 
 -20   4   6    14502.00    12918.98    280.01 o 
 -18   4   6     8856.12     9701.92    328.53 o 
 -16   4   6    61856.84    66052.80   1693.33 o 
 -14   4   6    30567.54    33308.77    573.61 o 
 -12   4   6    49051.58    56102.83   1072.57 o 
 -10   4   6    81051.25    81549.80   2282.42 o 
  -8   4   6    26732.09    34155.93   1037.98 o 
  -6   4   6    11419.09     9719.09    224.27 o 
  -4   4   6     6729.38     8392.65    283.68 o 
  -2   4   6     2972.92     2613.97    133.09 o 
   0   4   6   126845.98   134718.00   2904.01 o 
   2   4   6    70010.61    76959.91   1856.21 o 
   4   4   6    28952.24    29494.43    735.30 o 
   6   4   6    59054.75    52773.91   1272.13 o 
   8   4   6    69120.80    64873.10   1367.88 o 
  10   4   6    65301.78    67793.27   1546.74 o 
  12   4   6     1655.33     1757.10    141.64 o 
  14   4   6    58392.88    52759.09   1069.88 o 
  16   4   6       39.83      108.34    134.81 o 
  18   4   6    21071.07    22376.06    780.77 o 
  20   4   6    21105.96    17570.83    514.83 o 
  22   4   6     6160.84     5171.31    258.85 o 
  24   4   6     8138.48     8359.55    389.21 o 
  26   4   6     1909.93     1985.70    190.05 o 
  28   4   6      237.49      343.48    226.39 o 
  30   4   6     8218.46     7866.40    434.69 o 
  32   4   6       53.36       35.53    239.68 o 
  34   4   6    13843.80    14159.37    604.34 o 
  36   4   6      179.63      294.68    376.33 o 
  38   4   6     9969.60    11829.14    790.77 o 
  40   4   6     6653.24     6776.21    647.26 o 
 -47   5   6      169.07       54.25    441.13 o 
 -45   5   6     2352.54     3151.70    515.36 o 
 -43   5   6     1408.94     1962.94    440.82 o 
 -41   5   6     5486.96     5246.19    503.40 o 
 -39   5   6     8935.25     9737.13    545.02 o 
 -37   5   6       39.74       38.69    238.19 o 
 -35   5   6     5471.62     4906.04    306.14 o 
 -33   5   6      973.11      833.60    291.67 o 
 -31   5   6      669.39      857.76    237.04 o 
 -29   5   6    16220.09    16049.31    514.76 o 
 -27   5   6     4680.67     4767.73    426.60 o 
 -25   5   6     1462.90     1227.27    140.51 o 
 -23   5   6      690.83      361.99    128.53 o 
 -21   5   6    10884.84    10419.61    329.11 o 
 -19   5   6     6399.05     6161.55    232.50 o 
 -17   5   6        4.64      118.91     97.57 o 
 -15   5   6     2658.17     2401.31    132.93 o 
 -13   5   6     5613.97     5117.85    194.82 o 
 -11   5   6    31938.04    30797.98    736.59 o 
  -9   5   6    19974.48    18658.96    476.12 o 
  -7   5   6      233.21      322.00    106.13 o 
  -5   5   6     1015.37      958.59    135.60 o 
  -3   5   6     4277.96     4658.10    164.47 o 
  -1   5   6    37156.46    34099.42    707.46 o 
   1   5   6    31779.05    30913.96    829.24 o 
   3   5   6      210.94      173.92     81.63 o 
   5   5   6     4204.77     3314.80    191.22 o 
   7   5   6     1716.18     1535.13    107.15 o 
   9   5   6     5934.58     4989.32    158.20 o 
  11   5   6    20137.68    18552.76    478.03 o 
  13   5   6     5360.06     6549.26    216.73 o 
  15   5   6      789.82      378.02    143.24 o 
  17   5   6      533.32      310.79    153.26 o 
  19   5   6      889.40      855.86    171.88 o 
  21   5   6      449.87      350.11    164.65 o 
  23   5   6       14.70      229.54    169.22 o 
  25   5   6     3312.71     3358.13    234.54 o 
  27   5   6     2444.03     2544.60    386.12 o 
  29   5   6     3604.03     2971.97    250.69 o 
  31   5   6        0.32       47.72    219.58 o 
  33   5   6      970.06      765.43    241.15 o 
  35   5   6        2.81      470.59    248.11 o 
  37   5   6        0.31       56.09    239.92 o 
  39   5   6       58.75      166.83    444.00 o 
 -46   6   6     2281.08     3021.51    732.36 o 
 -44   6   6     5000.74     4264.27    542.49 o 
 -42   6   6     1822.63     1987.99    447.98 o 
 -40   6   6     5796.30     6881.60    464.28 o 
 -38   6   6     2198.95     2567.61    343.97 o 
 -36   6   6       19.74      242.93    288.30 o 
 -34   6   6     3993.17     5259.22    868.80 o 
 -32   6   6      285.08      432.97    265.14 o 
 -30   6   6     3755.80     3517.53    338.50 o 
 -28   6   6    15036.97    15495.22    600.07 o 
 -26   6   6     7153.86     7919.16    326.52 o 
 -24   6   6     2867.68     3226.61    255.60 o 
 -22   6   6     1013.78      964.21    136.95 o 
 -20   6   6    27709.13    26488.91    660.09 o 
 -18   6   6    33482.43    33648.09    898.81 o 
 -16   6   6    52687.12    56591.20   1456.33 o 
 -14   6   6    54158.73    57652.64   1059.12 o 
 -12   6   6    42734.58    44483.85    839.02 o 
 -10   6   6    24137.80    23647.23    822.14 o 
  -8   6   6     2849.20     2703.45    149.64 o 
  -6   6   6   209523.86   215938.00   4568.01 o 
  -4   6   6   130194.58   136604.39   3250.11 o 
  -2   6   6       52.67      117.97     89.79 o 
   0   6   6    64358.72    62182.97   1378.82 o 
   2   6   6      842.66     1164.60    151.37 o 
   4   6   6   108092.59   106900.13   2654.64 o 
   6   6   6    56113.93    57683.17   1192.73 o 
   8   6   6    49201.27    50543.17   1066.70 o 
  10   6   6    63664.90    61211.69   1400.68 o 
  12   6   6     1286.39     1177.02    126.82 o 
  14   6   6    26509.03    22856.34    661.13 o 
  16   6   6    21715.84    21520.42    700.09 o 
  18   6   6    14260.46    13038.39    483.22 o 
  20   6   6    33362.55    30623.85    862.39 o 
  22   6   6     9011.30     8448.67    335.26 o 
  24   6   6    20968.62    20281.09    683.95 o 
  26   6   6     6435.01     6007.04    300.69 o 
  28   6   6    11369.98    11036.17    426.18 o 
  30   6   6     7604.49     8197.45    377.72 o 
  32   6   6       88.44        0.00    223.27 o 
  34   6   6    10446.69    10713.63    522.62 o 
  36   6   6       15.73       97.67    236.88 o 
  38   6   6     3345.64     3799.09    357.02 o 
 -45   7   6       58.60      429.71    474.67 o 
 -43   7   6      175.66      303.79    428.67 o 
 -41   7   6       37.15        0.00    329.66 o 
 -39   7   6     1503.38     1045.58    330.29 o 
 -37   7   6     9028.17     9937.08    547.66 o 
 -35   7   6     1688.67     1613.33    319.75 o 
 -33   7   6     2881.78     2933.36    340.92 o 
 -31   7   6     2298.48     2559.58    306.74 o 
 -29   7   6      172.76      478.30    258.73 o 
 -27   7   6     9535.87     8738.94    448.07 o 
 -25   7   6    14088.16    14518.38    617.32 o 
 -23   7   6     9775.16     9687.46    469.68 o 
 -21   7   6      166.88       66.69    136.45 o 
 -19   7   6    12770.22    11929.14    326.07 o 
 -17   7   6    40129.56    39787.37    904.14 o 
 -15   7   6     1235.73      921.45    121.63 o 
 -13   7   6    54931.35    57941.40   1323.65 o 
 -11   7   6    21937.89    23790.38    543.37 o 
  -9   7   6    53238.21    50879.71   1121.40 o 
  -7   7   6    84057.54    85521.30   1865.38 o 
  -5   7   6    25609.52    24013.93    593.96 o 
  -3   7   6    15149.81    14728.83    404.41 o 
  -1   7   6     1255.91      918.76    166.28 o 
   1   7   6      603.87      804.61    101.31 o 
   3   7   6    13191.59    12569.66    336.90 o 
   5   7   6     1441.59     1545.54    133.51 o 
   7   7   6      581.82      349.07    112.69 o 
   9   7   6      513.69      553.69    126.36 o 
  11   7   6     7224.92     6292.47    226.26 o 
  13   7   6     4672.54     5139.81    274.05 o 
  15   7   6        4.54       21.16    150.47 o 
  17   7   6     2128.26     1630.22    221.20 o 
  19   7   6     5641.66     5244.92    254.72 o 
  21   7   6     5351.60     4754.75    373.89 o 
  23   7   6     1041.49     1142.61    195.09 o 
  25   7   6     8097.66     7890.73    355.70 o 
  27   7   6     5041.63     4648.66    331.87 o 
  29   7   6        8.37       16.05    187.76 o 
  31   7   6     4485.17     4467.11    485.47 o 
  33   7   6        7.70       13.56    233.44 o 
  35   7   6     3327.76     3829.60    391.19 o 
  37   7   6     3115.76     3725.93    378.06 o 
 -42   8   6      406.45      706.91    346.12 o 
 -40   8   6     2213.14     2743.97    368.99 o 
 -38   8   6      336.81      350.34    320.78 o 
 -36   8   6     3178.71     3067.40    361.94 o 
 -34   8   6    12379.36    12249.04    689.90 o 
 -32   8   6     5718.88     5649.68    397.27 o 
 -30   8   6    10871.27     9943.71    500.02 o 
 -28   8   6     1326.33     2182.06    559.07 o 
 -26   8   6     3805.94     4291.98    347.55 o 
 -24   8   6      296.35      333.79    235.91 o 
 -22   8   6    13221.90    13421.94    593.89 o 
 -20   8   6     3620.53     3197.23    238.81 o 
 -18   8   6    16782.99    17312.32    446.62 o 
 -16   8   6     2209.77     2782.50    195.54 o 
 -14   8   6     9051.55    12266.55    442.51 o 
 -12   8   6       76.82      160.03    121.49 o 
 -10   8   6     4796.35     5536.27    195.10 o 
  -8   8   6     1932.03     2337.19    179.84 o 
  -6   8   6    40143.71    41583.52   1106.46 o 
  -4   8   6     3850.31     4212.52    216.55 o 
  -2   8   6     1311.07     1467.40    147.15 o 
   0   8   6      398.74      583.03    135.23 o 
   2   8   6     8386.64     8595.43    306.81 o 
   4   8   6     2472.80     2688.34    169.28 o 
   6   8   6     3988.29     4269.46    256.06 o 
   8   8   6     9068.98    11163.52    389.47 o 
  10   8   6      124.10      134.49    138.91 o 
  12   8   6       57.18       70.31    147.35 o 
  14   8   6     3413.26     3018.67    225.07 o 
  16   8   6      391.60      229.45    172.93 o 
  18   8   6     1190.73     1047.47    192.91 o 
  20   8   6     3924.04     4083.65    360.18 o 
  22   8   6      225.15      254.21    181.87 o 
  24   8   6      376.87      509.80    201.87 o 
  26   8   6      130.28      213.48    195.64 o 
  28   8   6     3943.48     4087.85    311.25 o 
  30   8   6        8.10      370.59    299.50 o 
  32   8   6       29.05      168.72    214.09 o 
  34   8   6      150.94      355.55    264.22 o 
  36   8   6      650.14      781.33    278.68 o 
 -41   9   6       55.87      430.91    340.14 o 
 -39   9   6    10078.93    10799.20    583.69 o 
 -37   9   6      263.54       60.64    287.79 o 
 -35   9   6     6374.85     7431.13    885.25 o 
 -33   9   6    13040.47    13055.88    730.98 o 
 -31   9   6     1532.22     1586.47    307.47 o 
 -29   9   6     6888.11     7250.89    445.38 o 
 -27   9   6     2258.87     2048.15    438.00 o 
 -25   9   6    16311.71    15898.86    658.77 o 
 -23   9   6    13851.85    12744.83    633.78 o 
 -21   9   6     5235.24     5101.62    345.44 o 
 -19   9   6    16392.90    16957.71    565.22 o 
 -17   9   6     1222.56     1441.17    195.23 o 
 -15   9   6    17793.15    17372.31    506.89 o 
 -13   9   6    28737.77    28877.97    753.24 o 
 -11   9   6     6006.32     5614.11    234.71 o 
  -9   9   6    24401.40    23568.66    637.74 o 
  -7   9   6    21716.61    21608.88    522.63 o 
  -5   9   6     2373.61     2400.66    150.31 o 
  -3   9   6     6186.68     6700.72    254.74 o 
  -1   9   6      432.94      262.28     98.16 o 
   1   9   6      405.94      151.55    112.49 o 
   3   9   6    10833.40     9430.18    285.90 o 
   5   9   6     3786.14     3141.47    209.35 o 
   7   9   6       73.89       21.03    130.96 o 
   9   9   6    20909.05    20633.52    605.25 o 
  11   9   6     1816.88     1528.30    183.26 o 
  13   9   6     1569.56     1208.83    183.67 o 
  15   9   6    25382.29    23501.72    770.56 o 
  17   9   6     2311.64     1549.24    199.71 o 
  19   9   6     4913.71     4891.38    265.20 o 
  21   9   6    17569.13    16403.72    590.35 o 
  23   9   6      126.72      111.71    182.53 o 
  25   9   6     3637.47     3802.47    322.99 o 
  27   9   6     1080.98      800.06    214.20 o 
  29   9   6     5686.18     5629.77    322.55 o 
  31   9   6     5753.20     5908.07    345.11 o 
  33   9   6       68.31      115.57    209.50 o 
  35   9   6     5723.13     5524.34    401.70 o 
 -40  10   6     2636.87     2948.24    400.37 o 
 -38  10   6     4602.87     4850.23    416.19 o 
 -36  10   6     4383.02     4422.26    406.77 o 
 -34  10   6    15261.14    14849.38    674.22 o 
 -32  10   6      852.29      809.00    300.22 o 
 -30  10   6    27610.20    28530.86   1080.11 o 
 -28  10   6    16266.57    16225.66    694.51 o 
 -26  10   6      213.04      277.91    264.96 o 
 -24  10   6    36530.24    36912.29   1308.93 o 
 -22  10   6     4062.16     3784.57    322.46 o 
 -20  10   6    16428.21    17102.77    876.09 o 
 -18  10   6    44116.86    43691.96   1252.02 o 
 -16  10   6     2835.86     2591.12    218.70 o 
 -14  10   6    19325.92    19153.06    683.10 o 
 -12  10   6    22067.20    23019.59    578.20 o 
 -10  10   6     3079.53     2566.87    162.81 o 
  -8  10   6    12910.61    13065.61    423.82 o 
  -6  10   6     3272.58     3170.22    215.42 o 
  -4  10   6    50373.72    52272.29   1205.28 o 
  -2  10   6    12414.57    11384.56    295.75 o 
   0  10   6    25563.54    26499.70    699.89 o 
   2  10   6      258.09      268.29    132.92 o 
   4  10   6     5628.63     5558.73    221.50 o 
   6  10   6     3182.83     3253.13    240.78 o 
   8  10   6      998.19      922.06    223.79 o 
  10  10   6    37159.06    35392.17   1013.98 o 
  12  10   6     1611.72     1328.73    198.37 o 
  14  10   6    10735.74    11650.36    454.68 o 
  16  10   6    11310.77    10458.16    395.09 o 
  18  10   6      474.88      751.22    201.00 o 
  20  10   6     9110.88     8510.55    397.21 o 
  22  10   6     1100.97     1318.05    207.87 o 
  24  10   6    19008.75    17615.11    596.38 o 
  26  10   6      892.72      421.37    216.71 o 
  28  10   6     1605.11     1782.91    249.52 o 
  30  10   6     1565.75     1158.51    234.64 o 
  32  10   6      999.32      610.65    242.73 o 
  34  10   6     2399.49     2586.10    279.44 o 
 -37  11   6       79.95       43.16    304.72 o 
 -35  11   6     7629.68     7118.01    479.00 o 
 -33  11   6     1006.11     1011.09    319.62 o 
 -31  11   6     5791.58     6142.64    428.74 o 
 -29  11   6    14618.89    15288.43    679.37 o 
 -27  11   6     2045.50     1555.29    303.06 o 
 -25  11   6    10196.75    10210.46    667.66 o 
 -23  11   6      347.16      456.84    276.86 o 
 -21  11   6    26038.99    23535.47    918.69 o 
 -19  11   6     1750.69     1810.45    277.29 o 
 -17  11   6     3607.12     3429.95    258.39 o 
 -15  11   6     8627.56     7361.96    373.89 o 
 -13  11   6     4981.39     4569.21    291.38 o 
 -11  11   6     6290.70     6304.97    254.13 o 
  -9  11   6     8261.87     6799.20    283.99 o 
  -7  11   6      187.34       57.96    136.85 o 
  -5  11   6      708.55      729.70    151.44 o 
  -3  11   6     1275.98     1304.47    167.62 o 
  -1  11   6     4219.30     3754.78    255.24 o 
   1  11   6     6065.98     5885.88    467.82 o 
   3  11   6     5896.22     5684.93    326.91 o 
   5  11   6     6745.26     6767.07    274.49 o 
   7  11   6     7595.73     7122.23    314.03 o 
   9  11   6    13981.45    13817.78    496.09 o 
  11  11   6      233.72      336.82    179.98 o 
  13  11   6    24197.74    22497.60    705.53 o 
  15  11   6      530.17      372.21    193.03 o 
  17  11   6     3638.82     2899.62    245.48 o 
  19  11   6     9443.89     8177.93    369.73 o 
  21  11   6     1158.41     1734.62    230.80 o 
  23  11   6     2025.77     1663.80    229.06 o 
  25  11   6       66.38        0.00    205.65 o 
  27  11   6       28.99       59.24    199.00 o 
  29  11   6       71.60      107.63    215.90 o 
  31  11   6      333.87      330.35    227.50 o 
 -36  12   6      110.39       21.11    325.47 o 
 -34  12   6     5869.04     6590.70    463.17 o 
 -32  12   6     6503.82     6604.70    459.85 o 
 -30  12   6      599.54      848.48    320.45 o 
 -28  12   6    12115.09    11817.68    594.61 o 
 -26  12   6      712.42      301.57    279.28 o 
 -24  12   6     2919.64     3070.81    340.90 o 
 -22  12   6     6934.18     7423.64    449.84 o 
 -20  12   6     2735.87     2785.10    321.00 o 
 -18  12   6     6283.09     6122.87    390.88 o 
 -16  12   6     6368.96     6539.26    429.69 o 
 -14  12   6      245.40      284.82    204.75 o 
 -12  12   6     7171.00     6529.98    309.83 o 
 -10  12   6     7125.46     7195.29    370.27 o 
  -8  12   6     5177.63     5946.11    279.27 o 
  -6  12   6     1979.30     1779.62    213.98 o 
  -4  12   6      156.94       84.88    161.21 o 
  -2  12   6       34.23      119.15    179.83 o 
   0  12   6     2380.29     2836.08    243.13 o 
   2  12   6      596.88      575.14    195.04 o 
   4  12   6     1098.20     1228.43    205.65 o 
   6  12   6       83.04       62.24    211.46 o 
   8  12   6      290.98      191.64    217.74 o 
  10  12   6     1488.86     1841.06    229.03 o 
  12  12   6    13873.67    13683.61    497.62 o 
  14  12   6      185.73      192.20    198.97 o 
  16  12   6      138.89      448.68    206.39 o 
  18  12   6      762.55     1103.55    217.40 o 
  20  12   6       58.40      175.98    201.74 o 
  22  12   6      775.86      405.44    214.83 o 
  24  12   6       31.16      177.35    212.75 o 
  26  12   6     1410.83     1481.15    241.57 o 
  28  12   6        8.71       75.44    210.66 o 
 -33  13   6      716.12      180.09    306.08 o 
 -31  13   6      767.87      629.47    331.74 o 
 -29  13   6     4365.44     4346.85    401.10 o 
 -27  13   6     7197.33     6877.08    451.44 o 
 -25  13   6       31.48        0.00    285.49 o 
 -23  13   6     2459.26     2305.42    320.75 o 
 -21  13   6       52.26      173.13    280.63 o 
 -19  13   6      242.07      218.91    282.41 o 
 -17  13   6      885.00     1104.81    294.90 o 
 -15  13   6      649.68      629.50    285.83 o 
 -13  13   6      174.56      135.09    210.85 o 
 -11  13   6       17.13      170.38    204.88 o 
  -9  13   6     4818.36     5072.86    289.57 o 
  -7  13   6     7548.52     6825.28    364.58 o 
  -5  13   6     1997.19     2209.39    195.83 o 
  -3  13   6     9859.51     9912.91    396.00 o 
  -1  13   6     3635.32     3149.96    252.14 o 
   1  13   6     7356.10     7522.86    363.90 o 
   3  13   6    11778.63    12114.11    464.60 o 
   5  13   6     3618.84     3593.15    287.60 o 
   7  13   6     7055.31     7208.73    480.99 o 
   9  13   6       64.25       82.47    225.45 o 
  11  13   6    14317.24    13824.24    586.54 o 
  13  13   6     3389.47     3304.89    417.75 o 
  15  13   6     3890.77     3553.48    327.05 o 
  17  13   6    12328.23    11697.24    532.39 o 
  19  13   6     1245.00      909.69    224.81 o 
  21  13   6      274.63      305.89    216.45 o 
  23  13   6     1598.28     1838.61    250.92 o 
  25  13   6      554.12      368.49    227.03 o 
  27  13   6     1222.08     1573.21    556.05 o 
 -30  14   6      961.10      397.42    320.05 o 
 -28  14   6        0.55       67.35    293.68 o 
 -26  14   6     9112.73    10397.52    560.57 o 
 -24  14   6      649.49      788.63    311.00 o 
 -22  14   6    11753.60    10709.98    571.45 o 
 -20  14   6     5493.25     4819.16    392.90 o 
 -18  14   6     1158.45     1857.59    311.50 o 
 -16  14   6     3180.98     2740.85    348.54 o 
 -14  14   6      316.28      467.44    284.42 o 
 -12  14   6     3354.47     4182.54    294.57 o 
 -10  14   6     6757.15     6592.28    363.17 o 
  -8  14   6     8165.87     8516.88    393.26 o 
  -6  14   6      168.47      233.60    254.67 o 
  -4  14   6    18896.52    18762.98    652.10 o 
  -2  14   6      986.32     1171.20    219.17 o 
   0  14   6    29188.56    32308.56   1006.75 o 
   2  14   6     4470.60     4326.73    293.93 o 
   4  14   6     3280.12     3710.15    532.45 o 
   6  14   6      142.11       69.47    228.61 o 
   8  14   6     3991.72     4287.32    332.52 o 
  10  14   6    11175.60    11216.65    526.87 o 
  12  14   6      834.28     1183.59    255.44 o 
  14  14   6     2639.80     1947.01    297.08 o 
  16  14   6     1335.58     1674.35    291.10 o 
  18  14   6     8510.88     7719.17    447.74 o 
  20  14   6     2878.80     2858.87    309.32 o 
  22  14   6      224.76       72.09    246.54 o 
 -25  15   6     4747.49     5414.19    436.57 o 
 -23  15   6      348.01      331.34    318.14 o 
 -21  15   6     1171.03      311.88    310.17 o 
 -19  15   6     2387.73     3152.12    357.88 o 
 -17  15   6      547.45      775.27    312.54 o 
 -15  15   6     2242.38     1462.48    322.81 o 
 -13  15   6     1670.98     1234.94    330.86 o 
 -11  15   6     1378.44     1084.85    253.84 o 
  -9  15   6     1340.14     1438.73    281.17 o 
  -7  15   6      526.49      593.35    271.30 o 
  -5  15   6     3635.87     4433.39    556.55 o 
  -3  15   6      234.20      203.65    244.13 o 
  -1  15   6     3490.87     3119.97    334.74 o 
   1  15   6       87.15      100.43    211.12 o 
   3  15   6      306.52      386.26    240.28 o 
   5  15   6      152.30      545.54    253.52 o 
   7  15   6        3.82        9.43    225.85 o 
   9  15   6      907.19     1077.76    281.09 o 
  11  15   6      158.75        0.00    236.75 o 
  13  15   6      962.62      903.30    265.36 o 
  15  15   6     1450.36     1254.94    291.10 o 
  17  15   6      208.91      136.86    257.02 o 
  19  15   6     1185.01     1645.90    289.38 o 
 -20  16   6     4272.94     4198.56    399.64 o 
 -18  16   6     1355.85      957.96    335.68 o 
 -16  16   6      878.45     1245.58    336.55 o 
 -14  16   6    10054.63     9893.54    550.16 o 
 -12  16   6      314.14      550.33    393.75 o 
 -10  16   6     7437.72     7312.28    584.04 o 
  -8  16   6      389.40      184.88    276.92 o 
  -6  16   6     1461.39     1963.95    317.69 o 
  -4  16   6      474.85      396.43    287.42 o 
  -2  16   6     2975.39     2977.75    336.94 o 
   0  16   6       40.88      128.36    335.50 o 
   2  16   6     2748.05     2785.17    331.29 o 
   4  16   6      142.69      437.26    256.39 o 
   6  16   6     3213.48     3610.37    319.69 o 
   8  16   6       23.72        0.00    245.71 o 
  10  16   6      141.01        0.00    244.41 o 
  12  16   6        1.89       54.91    243.39 o 
  14  16   6      859.70      845.59    278.97 o 
 -13  17   6      673.66      230.56    637.42 o 
 -11  17   6      115.61        0.00    384.06 o 
  -9  17   6     6408.80     7054.79    625.45 o 
  -7  17   6     4255.56     5452.23    412.17 o 
  -5  17   6      156.35      107.33    294.68 o 
  -3  17   6     4013.02     4486.23    403.88 o 
  -1  17   6      642.26      635.27    313.31 o 
   1  17   6     4366.46     4614.21    472.34 o 
   3  17   6     5556.82     5985.95    540.24 o 
   5  17   6       85.00      175.69    265.26 o 
 -49   1   7     4043.17     4014.39    732.36 o 
 -47   1   7     1259.63     1836.01    468.73 o 
 -45   1   7     2818.49     3009.60    479.21 o 
 -43   1   7      518.31     1196.02    406.81 o 
 -41   1   7      746.36     1001.46    304.75 o 
 -39   1   7     6914.54     7947.59    459.05 o 
 -37   1   7    16630.44    16557.31    798.67 o 
 -35   1   7     3209.72     2935.95    234.11 o 
 -33   1   7     1166.68     1621.13    199.05 o 
 -31   1   7     6451.82     6121.01    243.58 o 
 -29   1   7    26548.32    27586.86    892.37 o 
 -27   1   7      845.54      591.73    147.09 o 
 -25   1   7     3545.87     3445.13    167.19 o 
 -23   1   7       65.85       25.24    101.78 o 
 -21   1   7     6149.95     5228.10    228.44 o 
 -19   1   7    22934.92    21996.35    567.70 o 
 -17   1   7     5213.27     5290.60    222.39 o 
 -15   1   7     2677.41     2662.48    163.76 o 
 -13   1   7      468.53      326.70     88.07 o 
 -11   1   7     8412.02     7696.39    198.53 o 
  -9   1   7     7924.07     6794.43    285.06 o 
  -7   1   7     2160.82     2778.45    161.47 o 
  -5   1   7    20232.78    23791.18    991.12 o 
  -3   1   7     9672.83    11313.74    404.34 o 
  -1   1   7     5818.02     8253.12    319.52 o 
   1   1   7    15179.06    15577.89    377.10 o 
   3   1   7    20616.67    21630.73    508.46 o 
   5   1   7    24593.75    26006.75    576.52 o 
   7   1   7    14116.82    13537.50    419.51 o 
   9   1   7     7715.80     7065.82    226.87 o 
  11   1   7    11655.17    11389.94    292.36 o 
  13   1   7     1049.40      743.80    138.49 o 
  15   1   7     3666.86     2422.92    211.10 o 
  17   1   7        9.20       55.52     76.43 o 
  19   1   7     1407.53     1210.51    132.27 o 
  21   1   7     3450.21     3002.29    212.08 o 
  23   1   7        0.04       37.97    137.79 o 
  25   1   7      756.42      376.22    215.49 o 
  27   1   7     4053.95     3902.66    294.85 o 
  29   1   7     1527.81     1579.99    412.36 o 
  31   1   7      188.09      292.76    417.08 o 
  33   1   7      359.70      322.25    440.82 o 
  35   1   7     2605.22     2945.99    527.44 o 
  37   1   7     3779.19     3809.85    569.61 o 
  39   1   7      655.22     1083.40    536.78 o 
  41   1   7       87.59      284.68    521.00 o 
 -48   2   7     4946.07     6048.15    588.32 o 
 -46   2   7       15.28      298.52    430.27 o 
 -44   2   7    16923.61    20578.90   1105.31 o 
 -42   2   7     3344.49     3807.18    449.83 o 
 -40   2   7     2814.59     3324.35    411.98 o 
 -38   2   7     9499.09    11551.39    560.25 o 
 -36   2   7     3550.76     3901.74    454.15 o 
 -34   2   7    11031.13    13361.41    436.11 o 
 -32   2   7    17601.81    17885.49    587.71 o 
 -30   2   7    26676.93    28365.04    717.69 o 
 -28   2   7    34564.16    38349.39    909.27 o 
 -26   2   7       89.60      102.55    116.87 o 
 -24   2   7     8194.75     7356.63    321.70 o 
 -22   2   7      196.60      229.09     97.06 o 
 -20   2   7     5913.53     5734.65    255.75 o 
 -18   2   7     3418.97     3133.68    207.35 o 
 -16   2   7    28565.06    28291.65    855.19 o 
 -14   2   7    19759.95    23629.91    731.55 o 
 -12   2   7     1582.78     3048.98    153.46 o 
 -10   2   7    47572.58    49567.58   1643.53 o 
  -8   2   7     6854.27     6680.70    282.91 o 
  -6   2   7     1531.57     1662.96    122.85 o 
  -4   2   7   181627.66   225206.36   6804.83 o 
  -2   2   7       37.08       64.92     72.26 o 
   0   2   7      566.42      614.80     90.30 o 
   2   2   7    24411.33    32858.57    781.54 o 
   4   2   7     8788.61     7777.72    306.29 o 
   6   2   7    35333.61    36731.94    847.07 o 
   8   2   7      251.33      531.52    100.62 o 
  10   2   7   126229.91   124451.38   3088.44 o 
  12   2   7    25047.79    22722.14    520.77 o 
  14   2   7    14793.92    12961.46    398.28 o 
  16   2   7    17128.86    16390.74    417.49 o 
  18   2   7     2403.89     2111.07    204.33 o 
  20   2   7    25368.08    23625.24    689.20 o 
  22   2   7     4941.08     5387.61    742.43 o 
  24   2   7    14149.98    13918.25    558.15 o 
  26   2   7      686.43      879.28    224.31 o 
  28   2   7      459.33      635.80    222.23 o 
  30   2   7    17399.71    15393.13   1281.82 o 
  32   2   7        5.24     1199.01    445.85 o 
  34   2   7    12700.25    14256.62    819.89 o 
  36   2   7     9331.66    11430.24    840.85 o 
  38   2   7     2922.89     4551.92   1139.22 o 
  40   2   7     6613.72     7588.99    666.44 o 
 -47   3   7     4431.08     5479.10    800.17 o 
 -45   3   7     1969.84     2562.12    469.61 o 
 -43   3   7    14297.28    17395.91   1376.73 o 
 -41   3   7        0.75       22.61    313.01 o 
 -39   3   7     4974.58     6185.21    885.67 o 
 -37   3   7     2770.35     3021.97    446.32 o 
 -35   3   7     8326.89     8201.83    367.84 o 
 -33   3   7    25441.13    26916.60   1023.79 o 
 -31   3   7      841.18      733.63    222.80 o 
 -29   3   7    15660.27    15743.54    449.62 o 
 -27   3   7     3890.08     3682.08    525.53 o 
 -25   3   7     6672.93     6369.80    256.68 o 
 -23   3   7     4281.76     3692.82    174.72 o 
 -21   3   7    12642.47    12974.08    369.98 o 
 -19   3   7    26625.37    25109.76    681.40 o 
 -17   3   7      111.15      139.44     91.51 o 
 -15   3   7    24682.89    23549.13    580.01 o 
 -13   3   7    35312.13    32812.23    784.14 o 
 -11   3   7     2512.93     2126.54    134.26 o 
  -9   3   7    18240.09    19608.52    538.70 o 
  -7   3   7     3508.70     3857.97    274.59 o 
  -5   3   7     5914.79     4781.87    200.16 o 
  -3   3   7     1399.79     1099.14    105.59 o 
  -1   3   7    57929.84    62874.05   1453.62 o 
   1   3   7    30864.58    28385.82    648.05 o 
   3   3   7     2577.81     2106.46    112.57 o 
   5   3   7    75563.20    73520.73   1967.31 o 
   7   3   7     8062.04     6868.61    208.14 o 
   9   3   7    13438.52    13046.73    336.02 o 
  11   3   7     4443.64     3443.71    172.86 o 
  13   3   7      969.38      722.29    124.86 o 
  15   3   7    15315.01    13583.06    367.00 o 
  17   3   7    28341.18    27756.69    749.15 o 
  19   3   7     1494.63     1122.89    180.92 o 
  21   3   7     9629.17     8992.91    328.86 o 
  23   3   7     3649.94     3698.74    256.45 o 
  25   3   7     5310.62     6062.94    380.80 o 
  27   3   7     8983.85     9053.09    408.72 o 
  29   3   7     4492.05     4193.70    303.24 o 
  31   3   7    24433.13    24624.27    936.42 o 
  33   3   7     1596.54     2157.25    287.69 o 
  35   3   7       63.44      398.21    450.42 o 
  37   3   7     1137.67     2042.85    531.66 o 
  39   3   7       25.73      325.10    503.40 o 
 -46   4   7     1122.24      969.69    441.13 o 
 -44   4   7     2471.47     2446.44    455.44 o 
 -42   4   7    11072.75    11466.06    704.81 o 
 -40   4   7      200.41       13.90    383.24 o 
 -38   4   7     3298.60     3583.77    357.24 o 
 -36   4   7    15769.74    17622.12    625.15 o 
 -34   4   7    11248.64    13913.06    661.64 o 
 -32   4   7     4579.57     4793.37    361.90 o 
 -30   4   7     1298.82      881.06    248.74 o 
 -28   4   7    10797.81    11289.29    434.66 o 
 -26   4   7     9444.80     9528.40    270.61 o 
 -24   4   7      266.23      277.78    123.20 o 
 -22   4   7    11174.62     9526.51    321.35 o 
 -20   4   7    10027.33    11832.56    375.77 o 
 -18   4   7     7435.23     7732.52    190.74 o 
 -16   4   7        2.37       32.51     93.38 o 
 -14   4   7    12910.95    14689.27    506.00 o 
 -12   4   7     3623.89     3684.45    160.48 o 
 -10   4   7    19415.74    22868.21    431.49 o 
  -8   4   7    97580.20   106965.46   2786.01 o 
  -6   4   7     6446.69     6486.95    262.96 o 
  -4   4   7    26924.11    31535.03    726.97 o 
  -2   4   7    68150.13    75656.63   1828.62 o 
   0   4   7    64371.58    74178.28   1595.34 o 
   2   4   7     2256.12     3332.89    156.57 o 
   4   4   7    11239.45    11321.00    332.07 o 
   6   4   7    10028.23     8739.35    220.52 o 
   8   4   7      252.40      657.66     93.91 o 
  10   4   7     1953.24     2328.55    142.93 o 
  12   4   7       21.54       78.08     84.34 o 
  14   4   7    39045.02    35716.99    909.61 o 
  16   4   7     2360.71     2844.25    202.41 o 
  18   4   7       52.43      193.66    153.01 o 
  20   4   7     3921.12     3482.71    222.84 o 
  22   4   7    10678.09     9643.35    379.37 o 
  24   4   7     6776.04     6679.92    306.31 o 
  26   4   7     2363.33     2917.49    229.83 o 
  28   4   7     9421.28     8345.67    551.85 o 
  30   4   7      782.79      872.27    257.91 o 
  32   4   7      486.23      395.20    226.39 o 
  34   4   7     7940.65     8368.80    476.52 o 
  36   4   7       27.76       14.16    430.27 o 
  38   4   7      174.84      216.15    457.62 o 
  40   4   7      868.96     1790.79    752.70 o 
 -47   5   7     2200.33     2316.67    489.08 o 
 -45   5   7        3.40      142.17    415.10 o 
 -43   5   7        0.44      116.38    411.03 o 
 -41   5   7     1407.92     1670.34    447.55 o 
 -39   5   7      437.75      373.20    305.06 o 
 -37   5   7     2652.62     2680.72    317.18 o 
 -35   5   7      286.59      313.00    273.98 o 
 -33   5   7      935.69      713.94    265.30 o 
 -31   5   7        4.46      101.25    247.56 o 
 -29   5   7     4427.55     4278.13    294.30 o 
 -27   5   7     6810.24     6848.24    342.11 o 
 -25   5   7     4054.52     3881.25    174.12 o 
 -23   5   7      101.01       32.72    118.73 o 
 -21   5   7      818.00      713.70    118.60 o 
 -19   5   7     3852.61     3935.29    162.60 o 
 -17   5   7      152.63       59.57     95.70 o 
 -15   5   7      281.05      333.13    111.72 o 
 -13   5   7       29.45       73.64    101.37 o 
 -11   5   7     1702.93     1428.14    120.41 o 
  -9   5   7     1462.36     1335.01    176.18 o 
  -7   5   7     5196.40     5132.42    191.74 o 
  -5   5   7     2461.51     2410.78    146.89 o 
  -3   5   7     3367.21     3884.38    165.65 o 
  -1   5   7     3565.96     3326.10    138.13 o 
   1   5   7       91.88       96.47     71.54 o 
   3   5   7     6682.75     6677.87    199.55 o 
   5   5   7       31.25       42.31     69.93 o 
   7   5   7     3928.19     3798.03    146.78 o 
   9   5   7    30691.46    29143.17    675.79 o 
  11   5   7    10615.27    10355.40    279.82 o 
  13   5   7       51.15        2.90    107.19 o 
  15   5   7      729.97      568.55    193.80 o 
  17   5   7     1017.75      733.98    158.32 o 
  19   5   7      128.81       96.39    163.04 o 
  21   5   7      675.57      770.48    238.82 o 
  23   5   7      472.16      398.75    183.72 o 
  25   5   7     1337.02     1719.87    212.54 o 
  27   5   7      239.83       27.12    169.21 o 
  29   5   7     1235.33      955.51    233.24 o 
  31   5   7       79.17      142.27    223.75 o 
  33   5   7       94.96      313.87    231.95 o 
  35   5   7      332.54      546.50    245.18 o 
  37   5   7      545.92      392.11    257.25 o 
  39   5   7      585.22      678.38    542.49 o 
 -46   6   7      157.43      284.80    445.23 o 
 -44   6   7      805.48      516.23    449.50 o 
 -42   6   7      807.62     1517.79    444.00 o 
 -40   6   7    20822.98    20750.63    855.64 o 
 -38   6   7      675.94      649.65    351.31 o 
 -36   6   7     8262.81     7798.27    569.01 o 
 -34   6   7    34420.19    35401.11   1253.01 o 
 -32   6   7     3730.10     4140.52    353.89 o 
 -30   6   7    88380.85    93729.29   3000.69 o 
 -28   6   7    21952.35    22668.69   1027.62 o 
 -26   6   7    66990.57    71034.71   2196.56 o 
 -24   6   7    18484.63    17365.92    542.53 o 
 -22   6   7     4900.78     4940.47    247.78 o 
 -20   6   7   102744.66   107762.34   2203.67 o 
 -18   6   7    26696.23    29770.35    787.61 o 
 -16   6   7    10887.41    11468.95    376.86 o 
 -14   6   7     4784.27     3271.30    142.88 o 
 -12   6   7      673.63     1024.99    113.82 o 
 -10   6   7     5374.25     4191.79    219.16 o 
  -8   6   7   126279.05   138888.77   3016.86 o 
  -6   6   7     9314.10     8523.52    229.33 o 
  -4   6   7   110183.64   117759.09   2958.24 o 
  -2   6   7     6553.02     6677.75    228.08 o 
   0   6   7    55911.23    55691.15   1318.24 o 
   2   6   7     1398.96     1439.73    149.29 o 
   4   6   7     3397.64     3177.36    143.86 o 
   6   6   7    20227.05    15623.44    386.86 o 
   8   6   7      530.06      449.36     97.78 o 
  10   6   7     1627.57     1077.88    105.95 o 
  12   6   7    15549.32    15457.44    525.19 o 
  14   6   7    14957.56    13800.04    481.89 o 
  16   6   7    33766.67    33147.10    946.83 o 
  18   6   7    11567.77    10902.42    411.97 o 
  20   6   7    29515.12    25762.76    814.33 o 
  22   6   7      945.42      850.98    187.81 o 
  24   6   7    13839.40    13453.63    503.08 o 
  26   6   7    30531.50    28845.93    927.87 o 
  28   6   7       95.05       46.99    180.89 o 
  30   6   7     1377.96     1012.21    227.07 o 
  32   6   7      373.16      515.28    240.59 o 
  34   6   7    10434.24    10575.48    536.85 o 
  36   6   7     3668.38     2831.64    317.56 o 
  38   6   7       12.73       34.46    246.16 o 
 -45   7   7     1410.58      957.83    460.01 o 
 -43   7   7      574.55      819.05    351.09 o 
 -41   7   7     2538.10     1764.04    364.70 o 
 -39   7   7    12724.56    14472.19    837.85 o 
 -37   7   7      688.48      605.96    314.82 o 
 -35   7   7    10376.52    11085.57    580.75 o 
 -33   7   7     1356.37     1333.10    290.28 o 
 -31   7   7    12745.84    12996.53    567.65 o 
 -29   7   7     3286.90     3358.70    337.72 o 
 -27   7   7      689.63      531.77    264.15 o 
 -25   7   7     3554.83     4045.02    465.88 o 
 -23   7   7     1428.10     1053.39    187.99 o 
 -21   7   7       74.17       19.64    128.59 o 
 -19   7   7    13283.11    12181.58    413.76 o 
 -17   7   7     1017.20     1031.16    149.23 o 
 -15   7   7    19559.89    19200.59    537.75 o 
 -13   7   7    19723.35    19227.85    518.42 o 
 -11   7   7    10781.76    11102.11    333.59 o 
  -9   7   7    79333.94    79299.64   1918.04 o 
  -7   7   7      300.33      269.61    123.50 o 
  -5   7   7    47768.75    47921.20   1184.36 o 
  -3   7   7     5236.10     4743.56    170.61 o 
  -1   7   7     6372.76     6580.15    206.59 o 
   1   7   7     1782.12     1556.65    118.75 o 
   3   7   7     2453.01     2749.06    339.65 o 
   5   7   7     7703.32     6862.88    262.97 o 
   7   7   7     5757.85     5804.03    219.36 o 
   9   7   7     2023.50     2089.20    162.61 o 
  11   7   7     9908.68     8753.32    592.73 o 
  13   7   7     5317.10     4774.30    307.33 o 
  15   7   7     3735.28     4416.66    258.64 o 
  17   7   7     2187.49     1981.32    193.33 o 
  19   7   7      108.83      366.91    274.26 o 
  21   7   7     1396.17     1451.88    207.50 o 
  23   7   7      390.30      155.90    179.12 o 
  25   7   7     2177.99     1830.08    231.22 o 
  27   7   7      508.25      578.39    203.13 o 
  29   7   7      263.18      241.98    201.85 o 
  31   7   7       76.78      127.28    200.74 o 
  33   7   7      806.37      557.67    257.65 o 
  35   7   7       88.61      409.45    260.75 o 
  37   7   7      297.68      353.08    261.85 o 
 -44   8   7     3012.63     2658.18    650.98 o 
 -42   8   7     2434.38     2858.00    391.02 o 
 -40   8   7      296.94      480.42    337.53 o 
 -38   8   7     2799.77     2518.22    362.74 o 
 -36   8   7     7261.23     6845.33    448.74 o 
 -34   8   7    23857.33    25021.56    958.02 o 
 -32   8   7     2130.62     1981.14    317.97 o 
 -30   8   7    10136.26    10378.81    529.20 o 
 -28   8   7    17849.83    18316.96    718.81 o 
 -26   8   7     1405.12     1673.02    292.04 o 
 -24   8   7    60506.16    61352.51   2061.33 o 
 -22   8   7     3896.33     4004.34    417.93 o 
 -20   8   7    18495.79    17530.25    595.43 o 
 -18   8   7    68674.80    70946.40   1811.47 o 
 -16   8   7      111.30      147.74    137.77 o 
 -14   8   7   124742.31   136140.09   3067.07 o 
 -12   8   7    11815.62    11895.42    425.93 o 
 -10   8   7   132026.45   136650.23   3151.42 o 
  -8   8   7    36272.89    35177.27    806.75 o 
  -6   8   7    50059.77    50406.09   1043.82 o 
  -4   8   7    90036.42    92401.40   2125.72 o 
  -2   8   7     6466.06     8260.47    272.09 o 
   0   8   7    71257.35    72681.27   1706.28 o 
   2   8   7    41368.97    38910.56    927.67 o 
   4   8   7    38803.50    35723.75    849.91 o 
   6   8   7    44028.44    41917.40   1469.09 o 
   8   8   7     9751.04    10318.51    333.86 o 
  10   8   7   122249.87   120346.31   3215.93 o 
  12   8   7    10216.55    10509.58    405.90 o 
  14   8   7     6863.50     6742.69    425.45 o 
  16   8   7    12860.42    11930.22    420.60 o 
  18   8   7     9475.99     7966.62    333.55 o 
  20   8   7    26800.54    25839.81    812.91 o 
  22   8   7     6361.14     6134.86    309.50 o 
  24   8   7     9689.89     8789.12    376.03 o 
  26   8   7    11864.07    11957.34    473.93 o 
  28   8   7     4083.43     4173.16    288.64 o 
  30   8   7    21399.22    20956.73    707.59 o 
  32   8   7      246.92      176.35    203.07 o 
  34   8   7     2382.68     3039.64    547.03 o 
  36   8   7      935.17      916.48    308.72 o 
 -41   9   7      662.44      807.14    346.08 o 
 -39   9   7     3504.41     3390.60    388.09 o 
 -37   9   7      179.18      121.02    317.20 o 
 -35   9   7     5687.77     5483.60    427.79 o 
 -33   9   7      226.79       50.18    284.59 o 
 -31   9   7     1942.05     1991.61    486.37 o 
 -29   9   7      112.76        0.00    258.16 o 
 -27   9   7       86.46      295.07    249.38 o 
 -25   9   7       39.01       38.96    253.11 o 
 -23   9   7       42.39        0.00    241.08 o 
 -21   9   7    10941.84    10524.57    515.29 o 
 -19   9   7     3004.98     3770.87    348.44 o 
 -17   9   7     3868.29     3476.93    293.63 o 
 -15   9   7     8124.86     8025.97    294.72 o 
 -13   9   7     2255.78     2062.85    169.23 o 
 -11   9   7    29596.67    28581.71    743.97 o 
  -9   9   7     4460.34     3970.94    212.08 o 
  -7   9   7     4623.17     4561.74    221.81 o 
  -5   9   7      123.01      145.51    125.70 o 
  -3   9   7    16923.30    16905.84    528.31 o 
  -1   9   7    10048.31     9131.76    297.64 o 
   1   9   7       82.31      136.69    116.88 o 
   3   9   7     5569.48     5686.47    252.72 o 
   5   9   7      104.94      353.21    133.57 o 
   7   9   7     4856.69     4610.40    265.89 o 
   9   9   7     4479.15     4549.13    281.88 o 
  11   9   7      479.22      233.95    171.34 o 
  13   9   7     1881.89     1750.75    201.03 o 
  15   9   7     1835.05     1785.24    209.33 o 
  17   9   7      117.55      130.71    181.24 o 
  19   9   7     2438.92     1972.37    212.82 o 
  21   9   7      100.24      191.17    180.41 o 
  23   9   7     3094.96     2913.85    251.54 o 
  25   9   7      214.23      313.23    201.63 o 
  27   9   7     2647.30     2578.13    258.14 o 
  29   9   7      238.81      206.59    209.83 o 
  31   9   7      818.22     1450.40    243.55 o 
  33   9   7      384.74      287.31    216.89 o 
 -40  10   7     1719.10     2039.61    366.16 o 
 -38  10   7      195.69      252.05    323.33 o 
 -36  10   7     1872.22     1752.72    332.93 o 
 -34  10   7      193.53      618.71    439.92 o 
 -32  10   7      584.97      306.23    298.57 o 
 -30  10   7     1481.32      855.40    302.76 o 
 -28  10   7     1311.59     1142.48    360.45 o 
 -26  10   7     5338.81     5730.53    406.08 o 
 -24  10   7      765.81      780.25    356.32 o 
 -22  10   7     1485.45     1577.56    270.17 o 
 -20  10   7       43.31      120.03    255.13 o 
 -18  10   7     1022.05      876.69    254.48 o 
 -16  10   7     6991.91     8239.86    446.32 o 
 -14  10   7     9725.18    10446.42    371.28 o 
 -12  10   7    24199.36    27038.48    766.58 o 
 -10  10   7    16032.47    16091.45    447.23 o 
  -8  10   7     3645.00     3882.59    397.75 o 
  -6  10   7     9178.12     9613.17    349.30 o 
  -4  10   7     4186.13     4270.59    231.60 o 
  -2  10   7    22512.40    22065.81    590.53 o 
   0  10   7     1258.28     1886.56    176.40 o 
   2  10   7     5758.44     5124.84    278.33 o 
   4  10   7      371.16      539.88    149.25 o 
   6  10   7      369.02      316.66    246.65 o 
   8  10   7     4751.94     5053.75    261.96 o 
  10  10   7     8634.43     8077.91    368.01 o 
  12  10   7      298.02      511.81    179.21 o 
  14  10   7      615.51      176.42    186.26 o 
  16  10   7      316.07      601.51    188.23 o 
  18  10   7      280.73      104.50    181.59 o 
  20  10   7       19.44       59.07    189.45 o 
  22  10   7      404.02      202.86    196.86 o 
  24  10   7     4278.71     4452.47    292.24 o 
  26  10   7      811.19      730.51    217.18 o 
  28  10   7      197.25      208.23    210.54 o 
  30  10   7      181.70       59.80    215.35 o 
  32  10   7       57.64      450.64    240.78 o 
 -37  11   7       70.83       19.20    296.70 o 
 -35  11   7        1.68      169.65    313.08 o 
 -33  11   7      967.14      603.05    317.97 o 
 -31  11   7       11.88      274.67    281.03 o 
 -29  11   7     2846.40     2210.46    318.51 o 
 -27  11   7     9401.62     8864.27    509.78 o 
 -25  11   7       84.92      295.56    265.36 o 
 -23  11   7     2977.49     3148.77    352.18 o 
 -21  11   7       32.63       15.27    243.25 o 
 -19  11   7    11121.90    10700.94    527.36 o 
 -17  11   7     2139.78     2404.70    242.55 o 
 -15  11   7     3556.71     3486.85    266.15 o 
 -13  11   7    12400.34    13275.12    496.43 o 
 -11  11   7      485.00      410.36    147.66 o 
  -9  11   7    11126.25    10267.18    366.24 o 
  -7  11   7    15757.58    15721.38    476.00 o 
  -5  11   7      304.51      192.76    145.12 o 
  -3  11   7     2429.05     2202.02    195.88 o 
  -1  11   7     3682.93     3823.54    303.42 o 
   1  11   7     8366.96     8416.39    347.09 o 
   3  11   7    15989.48    15544.27    583.99 o 
   5  11   7      662.47      560.19    202.81 o 
   7  11   7    17546.10    17517.89    642.83 o 
   9  11   7       61.51      188.65    219.20 o 
  11  11   7     1691.84     1502.12    208.70 o 
  13  11   7     1118.35     1233.28    207.94 o 
  15  11   7      477.03      466.60    189.12 o 
  17  11   7     3338.18     2908.04    249.23 o 
  19  11   7     2701.37     3029.63    242.37 o 
  21  11   7      237.98      198.25    195.70 o 
  23  11   7     2340.29     1853.95    254.48 o 
  25  11   7      908.19      680.56    221.69 o 
  27  11   7       64.22      246.80    215.74 o 
  29  11   7      280.17      218.26    219.71 o 
 -36  12   7      939.88      654.10    493.02 o 
 -34  12   7     2168.31     1453.61    344.59 o 
 -32  12   7      122.08      335.17    310.60 o 
 -30  12   7     6861.64     7326.99    468.00 o 
 -28  12   7     4053.05     3971.15    380.35 o 
 -26  12   7     1030.89     1162.28    306.13 o 
 -24  12   7    21152.83    20895.73    843.08 o 
 -22  12   7       86.05      344.92    274.75 o 
 -20  12   7    53660.35    52086.96   1740.65 o 
 -18  12   7    24107.27    25454.01    970.44 o 
 -16  12   7    16293.26    16336.32    588.70 o 
 -14  12   7    14080.19    15067.43    552.81 o 
 -12  12   7      192.11      238.53    197.14 o 
 -10  12   7    26898.09    28884.87    768.30 o 
  -8  12   7     4966.81     5003.91    263.83 o 
  -6  12   7    26022.72    24692.17    707.64 o 
  -4  12   7    19035.09    20028.17    562.00 o 
  -2  12   7     4560.08     4902.86    520.70 o 
   0  12   7    26826.75    26246.91    859.12 o 
   2  12   7    17174.88    18321.57    604.30 o 
   4  12   7    44985.33    48241.97   1505.34 o 
   6  12   7    55161.45    56813.18   1879.50 o 
   8  12   7     3363.97     3375.43    323.22 o 
  10  12   7    32502.73    29335.46   1059.27 o 
  12  12   7     2649.11     2479.69    290.38 o 
  14  12   7    11836.29    11339.90    520.00 o 
  16  12   7    31171.81    31681.20   1139.70 o 
  18  12   7      582.62      602.91    213.77 o 
  20  12   7    12121.82    10516.82    465.89 o 
  22  12   7      376.16      469.38    220.16 o 
  24  12   7     6709.82     6606.45    357.30 o 
  26  12   7     3143.76     3211.39    281.70 o 
  28  12   7       16.37      100.26    220.42 o 
 -33  13   7       99.01      211.90    317.23 o 
 -31  13   7      621.70      855.11    332.52 o 
 -29  13   7     4512.85     4972.88    390.99 o 
 -27  13   7     1125.04      672.27    308.99 o 
 -25  13   7    14408.65    12121.44    610.35 o 
 -23  13   7     9606.17     8772.84    499.17 o 
 -21  13   7     3594.54     3777.06    363.00 o 
 -19  13   7     1140.11     1066.71    305.34 o 
 -17  13   7     1909.70     2011.72    316.32 o 
 -15  13   7     7515.70     8197.70    392.95 o 
 -13  13   7       19.90       97.44    228.30 o 
 -11  13   7      693.31      826.85    221.06 o 
  -9  13   7      336.80      502.69    220.48 o 
  -7  13   7     1935.66     2188.86    185.69 o 
  -5  13   7     1538.23     1390.56    204.53 o 
  -3  13   7      855.67     1025.07    202.35 o 
  -1  13   7      841.00      724.10    208.67 o 
   1  13   7        7.16       27.12    187.63 o 
   3  13   7     5675.63     5281.26    295.08 o 
   5  13   7     1709.53     1636.42    265.92 o 
   7  13   7     4815.12     5489.72    387.49 o 
   9  13   7       11.41       93.45    223.21 o 
  11  13   7      780.28      711.04    237.77 o 
  13  13   7     4724.69     4975.29    358.79 o 
  15  13   7      288.77      360.68    232.36 o 
  17  13   7     3880.71     4279.31    385.08 o 
  19  13   7     1091.39     1155.96    254.24 o 
  21  13   7      260.32      363.52    230.78 o 
  23  13   7      591.97      404.21    252.69 o 
  25  13   7      110.56       39.58    240.66 o 
 -30  14   7     1458.59     1485.05    447.55 o 
 -28  14   7     1598.32     1419.71    337.29 o 
 -26  14   7     2119.28     2240.47    365.06 o 
 -24  14   7     3368.58     3410.86    360.23 o 
 -22  14   7      536.29      436.53    288.73 o 
 -20  14   7     5066.80     5490.04    407.52 o 
 -18  14   7     8240.94     8165.15    493.07 o 
 -16  14   7      216.98      263.75    279.92 o 
 -14  14   7    19007.22    20135.62   1392.75 o 
 -12  14   7     1371.12     1292.34    242.55 o 
 -10  14   7      201.77        6.42    215.14 o 
  -8  14   7      143.59      249.54    219.29 o 
  -6  14   7     1008.50      858.30    245.53 o 
  -4  14   7     9977.27    10274.03    415.20 o 
  -2  14   7     3867.74     4305.72    306.64 o 
   0  14   7     9733.07    10780.37    482.05 o 
   2  14   7     8635.69     9255.93    437.50 o 
   4  14   7     3547.00     2989.79    302.24 o 
   6  14   7    17062.06    17655.54    738.38 o 
   8  14   7      152.51       13.08    238.72 o 
  10  14   7    14049.55    15322.48    656.37 o 
  12  14   7    14217.90    14408.49    632.65 o 
  14  14   7     1405.89     1037.96    258.16 o 
  16  14   7     4480.13     4335.58    351.17 o 
  18  14   7       12.86      118.69    242.96 o 
  20  14   7     1993.35     1447.09    278.55 o 
  22  14   7     1144.69     1157.94    270.46 o 
 -25  15   7     3933.05     4866.64    520.54 o 
 -23  15   7     4499.65     4706.32    416.42 o 
 -21  15   7     7855.93     7133.24    479.27 o 
 -19  15   7      763.11      783.26    320.45 o 
 -17  15   7     1364.86     1681.82    332.98 o 
 -15  15   7     1196.41     1053.74    307.95 o 
 -13  15   7     3978.89     3624.41    361.93 o 
 -11  15   7     7916.16     8421.98    412.23 o 
  -9  15   7      658.75      409.58    278.75 o 
  -7  15   7     3800.89     3572.59    423.31 o 
  -5  15   7     1922.07     2634.53    312.84 o 
  -3  15   7     6079.69     7384.92    453.72 o 
  -1  15   7     7128.02     7199.35    373.86 o 
   1  15   7      448.51      681.12    355.54 o 
   3  15   7     4557.69     5531.50    488.65 o 
   5  15   7        5.08      206.19    249.81 o 
   7  15   7     8010.38     8061.18    454.16 o 
   9  15   7     3822.76     4789.75    354.04 o 
  11  15   7     5361.74     5869.97    419.33 o 
  13  15   7     6828.04     6935.50    593.33 o 
  15  15   7       33.00      149.46    249.27 o 
  17  15   7    11472.91    12544.94    602.12 o 
 -20  16   7       59.98       36.84    384.06 o 
 -18  16   7      377.18      334.87    325.07 o 
 -16  16   7     2676.19     2418.75    349.57 o 
 -14  16   7      214.14      208.61    297.67 o 
 -12  16   7     3641.54     3723.30    691.67 o 
 -10  16   7      819.43     1021.86    292.45 o 
  -8  16   7      353.83      226.54    279.28 o 
  -6  16   7      396.82      301.13    280.90 o 
  -4  16   7      139.32      417.29    285.25 o 
  -2  16   7      367.20      664.74    303.13 o 
   0  16   7       38.51       13.56    295.79 o 
   2  16   7      227.59      328.91    262.93 o 
   4  16   7      372.66      647.26    266.33 o 
   6  16   7      346.35      545.43    255.18 o 
   8  16   7      700.86      832.70    275.20 o 
  10  16   7       22.92      163.62    263.30 o 
  12  16   7      574.11      408.62    258.85 o 
 -11  17   7       88.10        0.00    610.30 o 
  -9  17   7      849.14     1005.76    419.02 o 
  -7  17   7      352.06      627.10    306.83 o 
  -5  17   7     1686.19     2728.16    350.19 o 
  -3  17   7     2264.38     2127.92    381.25 o 
  -1  17   7      737.83      503.02    313.31 o 
   1  17   7     6548.16     9103.36    659.83 o 
   3  17   7     1346.26     2400.50    542.49 o 
 -48   0   8    13162.86    13833.38   1152.78 o 
 -46   0   8     1854.80     2590.37    637.42 o 
 -44   0   8    15413.99    18512.31   1342.65 o 
 -42   0   8      110.63        0.00    515.36 o 
 -40   0   8      492.97      258.06    339.53 o 
 -38   0   8    17773.76    20983.49   1525.74 o 
 -36   0   8      212.52       13.56    292.37 o 
 -34   0   8    28471.56    31795.46   1081.09 o 
 -32   0   8    69174.44    74714.27   2350.31 o 
 -30   0   8    31102.93    33931.79   1112.47 o 
 -28   0   8    48189.47    52856.32   1705.48 o 
 -26   0   8     7189.00     6793.48    335.92 o 
 -24   0   8    72570.09    76555.04   2371.34 o 
 -22   0   8    28886.36    28216.72    916.72 o 
 -20   0   8    37053.53    37363.27   1218.01 o 
 -18   0   8    75074.82    67324.37   5641.85 o 
 -16   0   8     4816.40     5291.91    359.52 o 
 -14   0   8    36551.11    37682.24   1181.12 o 
 -12   0   8   112542.76   112780.84   3889.19 o 
 -10   0   8     8009.60     5890.19    380.68 o 
  -8   0   8    28561.33    28026.88   1724.75 o 
  -6   0   8     8544.45     9519.31    713.16 o 
  -4   0   8   495392.59   602408.19  44130.66 o 
  -2   0   8   134738.52   153243.00   8213.18 o 
   0   0   8      635.37      906.98    159.43 o 
   2   0   8   207415.20   247511.02   8855.14 o 
   4   0   8     3666.64     4810.82    302.80 o 
   6   0   8   445392.84   439622.78  17234.74 o 
   8   0   8   108611.49   105286.56   3143.07 o 
  10   0   8   181172.08   182151.69   5434.67 o 
  12   0   8   203069.19   214384.97   7811.54 o 
  14   0   8     3786.57     3955.65    284.80 o 
  16   0   8   160901.22   149109.13   4898.89 o 
  18   0   8    51480.39    49526.80   1485.42 o 
  20   0   8     6003.92     6724.81    277.49 o 
  22   0   8    72696.63    69492.81   2809.85 o 
  24   0   8     3321.24     4346.04    373.53 o 
  26   0   8    26767.11    26500.41   1546.08 o 
  28   0   8    14073.38    12368.67   1125.66 o 
  30   0   8    24862.36    25876.55   1858.01 o 
  32   0   8     2352.98     3268.47    650.98 o 
  34   0   8     5115.47     3756.71    745.92 o 
  36   0   8    17956.77    18200.38   1424.02 o 
  38   0   8       87.79     1396.90    732.36 o 
  40   0   8     3638.46     4611.13    827.29 o 
 -47   1   8     1348.50     1446.73    440.82 o 
 -45   1   8     2945.21     4087.49    498.40 o 
 -43   1   8    11617.60    12328.22    719.24 o 
 -41   1   8      726.21      881.24    431.62 o 
 -39   1   8    14058.18    14582.31    623.57 o 
 -37   1   8     3396.01     3484.29    360.18 o 
 -35   1   8    19408.67    19305.16    555.91 o 
 -33   1   8    26348.24    27453.27    761.20 o 
 -31   1   8     1513.08     1144.45    162.18 o 
 -29   1   8    33840.39    33450.22    747.01 o 
 -27   1   8     7768.94     8015.03    293.18 o 
 -25   1   8     6378.81     5958.50    254.74 o 
 -23   1   8    26953.42    25612.95    594.44 o 
 -21   1   8     9197.18     9378.18    412.97 o 
 -19   1   8     5891.53     5629.55    231.33 o 
 -17   1   8     9958.34     8958.18    195.33 o 
 -15   1   8      248.83      218.88     79.32 o 
 -13   1   8    16951.56    17305.13    629.77 o 
 -11   1   8    14807.50    14087.39    552.97 o 
  -9   1   8     5478.78     4922.09    227.30 o 
  -7   1   8     5861.15     6088.72    209.15 o 
  -5   1   8    10575.41    11883.88    464.50 o 
  -3   1   8     7013.13     7208.63    211.29 o 
  -1   1   8    12680.44    13970.98    483.49 o 
   1   1   8    19311.53    23020.61    531.45 o 
   3   1   8     1469.22     1694.84    105.31 o 
   5   1   8     2745.90     3031.34    129.26 o 
   7   1   8       74.27       73.01     82.93 o 
   9   1   8     6438.46     5976.08    196.19 o 
  11   1   8     3984.55     3931.01    182.35 o 
  13   1   8     9413.92     8762.43    288.10 o 
  15   1   8    28337.09    26081.91    739.33 o 
  17   1   8     2371.32     1685.98    209.46 o 
  19   1   8     8562.67     7981.73    334.74 o 
  21   1   8     9861.12     8487.21    265.56 o 
  23   1   8     4134.47     4315.62    374.68 o 
  25   1   8    12676.20    12283.53    554.84 o 
  27   1   8       25.47      118.69    220.52 o 
  29   1   8    11199.41    10451.48    656.85 o 
  31   1   8     8917.23     9340.87    666.44 o 
  33   1   8      315.49      461.11    469.90 o 
  35   1   8     7724.34     8261.92    666.44 o 
  37   1   8      167.15      264.46    489.08 o 
  39   1   8     2447.45     2513.07    540.24 o 
 -48   2   8     1976.06     2698.86    691.67 o 
 -46   2   8       52.90      311.93    569.61 o 
 -44   2   8      204.35      601.67    336.16 o 
 -42   2   8    18130.45    19664.09    777.04 o 
 -40   2   8       62.74      160.04    297.34 o 
 -38   2   8     9785.22     9959.91    794.01 o 
 -36   2   8     5197.53     5099.30    332.78 o 
 -34   2   8    17858.92    19002.66    633.99 o 
 -32   2   8     5201.36     5075.34    253.85 o 
 -30   2   8      205.58       88.61    141.60 o 
 -28   2   8    29543.72    31225.71    742.17 o 
 -26   2   8     2681.92     2460.44    169.36 o 
 -24   2   8     5706.53     5811.10    210.22 o 
 -22   2   8    65329.80    67385.99   1887.66 o 
 -20   2   8       24.17      238.80    100.46 o 
 -18   2   8    64009.18    70443.07   1757.20 o 
 -16   2   8    20818.65    22998.69    646.95 o 
 -14   2   8     5160.30     4827.65    158.64 o 
 -12   2   8     7187.84     6035.96    313.37 o 
 -10   2   8     5807.03     6086.18    144.55 o 
  -8   2   8   127711.70   141964.52   3452.53 o 
  -6   2   8    11140.53    16582.59    302.08 o 
  -4   2   8    75372.33    92756.52   3256.78 o 
  -2   2   8    60402.50    77352.86   2013.45 o 
   0   2   8   165262.70   187054.56   4295.33 o 
   2   2   8      338.36      485.21     91.52 o 
   4   2   8     7314.89    11918.39    314.02 o 
   6   2   8     2892.45     2561.64    140.51 o 
   8   2   8     2149.22     2875.76    158.27 o 
  10   2   8     1571.64     1350.64    126.02 o 
  12   2   8    28618.94    24703.55    647.75 o 
  14   2   8    11563.36    12791.81    388.17 o 
  16   2   8    14766.46    16312.53    507.86 o 
  18   2   8    20308.37    19773.54    497.12 o 
  20   2   8     6535.17     5460.35    339.57 o 
  22   2   8    17478.71    18226.59    744.12 o 
  24   2   8    11326.85    10530.81    503.51 o 
  26   2   8     7785.37     6581.34    369.94 o 
  28   2   8     1358.29     1312.57    244.37 o 
  30   2   8       53.75      227.17    243.62 o 
  32   2   8      257.30      292.68    445.85 o 
  34   2   8       17.91      759.48    745.92 o 
  36   2   8      341.16      904.79    503.40 o 
  38   2   8      223.52       13.69    503.40 o 
 -47   3   8      420.44      528.92    610.30 o 
 -45   3   8       19.61        0.00    397.89 o 
 -43   3   8      240.58      270.76    407.49 o 
 -41   3   8      267.02      119.48    377.98 o 
 -39   3   8     1333.15     1440.49    521.73 o 
 -37   3   8     1323.29     1192.55    251.72 o 
 -35   3   8     2098.99     2577.94    369.97 o 
 -33   3   8     2019.85     2289.46    383.67 o 
 -31   3   8     9691.92     9275.71    351.25 o 
 -29   3   8    10927.73    10321.69    323.45 o 
 -27   3   8      286.29      137.45    129.65 o 
 -25   3   8     9879.59    10776.01    295.04 o 
 -23   3   8    10621.47    10618.07    342.80 o 
 -21   3   8       77.82      123.46    100.27 o 
 -19   3   8     2453.41     2437.36    153.90 o 
 -17   3   8     7454.11     7648.91    309.32 o 
 -15   3   8      764.93      981.46    128.66 o 
 -13   3   8     2427.21     2275.01    147.21 o 
 -11   3   8     7005.16     6836.66    220.94 o 
  -9   3   8    10269.17    11138.75    361.68 o 
  -7   3   8     6647.45     6685.19    217.09 o 
  -5   3   8     3059.67     3198.35    139.30 o 
  -3   3   8     4130.62     3840.10    163.25 o 
  -1   3   8    38393.67    40632.31    890.24 o 
   1   3   8     7317.68     7504.56    224.75 o 
   3   3   8    13311.39    12812.69    333.80 o 
   5   3   8     2542.39     2634.38    129.39 o 
   7   3   8     4431.80     3605.75    200.18 o 
   9   3   8     4481.44     4996.13    217.34 o 
  11   3   8      514.17      406.34     95.66 o 
  13   3   8     2409.50     1769.79    133.42 o 
  15   3   8      135.84      172.39     92.40 o 
  17   3   8     2719.49     2887.29    240.19 o 
  19   3   8     4821.33     4387.85    255.24 o 
  21   3   8      112.11      312.83    172.18 o 
  23   3   8     5323.08     5278.21    265.07 o 
  25   3   8      638.57      567.92    235.39 o 
  27   3   8     6685.73     7205.51    408.53 o 
  29   3   8      628.08     1190.79    258.79 o 
  31   3   8      237.45      235.58    245.42 o 
  33   3   8     1193.40     1458.67    484.22 o 
  35   3   8      820.29     1168.71    493.81 o 
  37   3   8       71.38      703.94    503.40 o 
  39   3   8       61.94      577.90    517.59 o 
 -46   4   8      581.36      718.50    445.85 o 
 -44   4   8     6232.08     7168.31    580.13 o 
 -42   4   8     2401.08     2680.65    459.12 o 
 -40   4   8     5602.48     5587.03    479.36 o 
 -38   4   8     3812.16     3394.45    335.37 o 
 -36   4   8     9237.00     9240.93    676.48 o 
 -34   4   8    14421.08    16852.04    695.85 o 
 -32   4   8      357.45      225.61    242.94 o 
 -30   4   8     1668.28     1561.81    184.29 o 
 -28   4   8    10643.50    11307.44    333.78 o 
 -26   4   8      911.99      914.05    137.24 o 
 -24   4   8    33906.10    32513.17    734.99 o 
 -22   4   8     9503.17     9644.19    293.69 o 
 -20   4   8    28589.84    30638.32    738.49 o 
 -18   4   8     6550.59     7511.82    212.16 o 
 -16   4   8    28304.01    31275.28    730.01 o 
 -14   4   8    50785.94    59062.85   1558.62 o 
 -12   4   8      466.37     1522.83    247.22 o 
 -10   4   8    39829.73    37768.84    747.26 o 
  -8   4   8    15092.24    17896.72    651.09 o 
  -6   4   8     1643.71     1786.49    185.86 o 
  -4   4   8    36904.53    39131.07    754.52 o 
  -2   4   8    43055.13    52519.61   1502.22 o 
   0   4   8    15595.69    22194.69    425.70 o 
   2   4   8    37482.73    42038.14    831.01 o 
   4   4   8       77.74      108.38     61.26 o 
   6   4   8    73690.79    67941.38   1689.80 o 
   8   4   8     1285.47     1650.49    143.94 o 
  10   4   8      565.58      145.46     99.52 o 
  12   4   8    34808.89    34222.01    888.85 o 
  14   4   8      984.69      634.66    103.52 o 
  16   4   8    66498.99    67557.85   1843.36 o 
  18   4   8      528.10      776.43    229.03 o 
  20   4   8    87330.63    81793.42   2282.68 o 
  22   4   8    10406.53    10667.07    497.21 o 
  24   4   8     8155.61     8975.73    350.41 o 
  26   4   8    18573.44    17536.58    620.17 o 
  28   4   8      390.40      121.17    218.57 o 
  30   4   8    16920.65    17239.18    666.21 o 
  32   4   8     3458.48     3893.19    340.02 o 
  34   4   8     7392.23     7307.44    445.66 o 
  36   4   8    15735.63    16597.24   1139.22 o 
  38   4   8     1326.73     1069.53    482.51 o 
 -47   5   8     1084.16      596.73    664.54 o 
 -45   5   8      464.45      787.65    474.67 o 
 -43   5   8     5948.40     5914.26    551.36 o 
 -41   5   8      560.57      480.61    308.12 o 
 -39   5   8     9485.19     9684.75    524.27 o 
 -37   5   8     7539.26     8793.94    490.16 o 
 -35   5   8       20.18       13.22    258.72 o 
 -33   5   8    11210.88    11662.86    805.41 o 
 -31   5   8     6556.08     5493.86    382.52 o 
 -29   5   8    31709.89    33360.68   1460.35 o 
 -27   5   8    32455.85    31079.76    777.15 o 
 -25   5   8     1850.53     1815.78    175.11 o 
 -23   5   8    13875.03    14391.84    461.74 o 
 -21   5   8     5190.37     5145.87    242.29 o 
 -19   5   8    64436.69    63988.59   1342.36 o 
 -17   5   8    21275.00    21394.01    612.43 o 
 -15   5   8    11129.64    11602.88    370.03 o 
 -13   5   8     7178.86     7412.50    316.60 o 
 -11   5   8     3895.84     3761.04    170.69 o 
  -9   5   8    48092.82    45721.38   1076.26 o 
  -7   5   8    11705.99    11052.87    354.64 o 
  -5   5   8     4946.66     5290.57    213.07 o 
  -3   5   8    32337.97    33974.43    849.69 o 
  -1   5   8     5898.32     5924.39    197.02 o 
   1   5   8    27923.34    27884.54    790.49 o 
   3   5   8     4816.51     4741.41    204.26 o 
   5   5   8     9723.63     9811.69    302.86 o 
   7   5   8    12358.06    11701.34    372.41 o 
   9   5   8      267.31      155.22     94.68 o 
  11   5   8    13838.83    13526.98    368.14 o 
  13   5   8      285.41      491.21    150.27 o 
  15   5   8     1960.28     1927.60    190.74 o 
  17   5   8       20.13      174.74    149.14 o 
  19   5   8     1090.43     1200.57    177.16 o 
  21   5   8     1126.47     1242.03    195.78 o 
  23   5   8      209.08      333.24    250.50 o 
  25   5   8     7446.52     6058.47    300.87 o 
  27   5   8       15.53      143.42    178.41 o 
  29   5   8      111.69      167.65    223.20 o 
  31   5   8      326.86      143.19    224.74 o 
  33   5   8        5.45      173.75    235.83 o 
  35   5   8       17.70       88.38    243.78 o 
  37   5   8       44.38      119.93    248.98 o 
 -46   6   8     3585.81     3609.74    526.40 o 
 -44   6   8     1676.40     1932.30    460.01 o 
 -42   6   8     7172.39     7904.96    506.31 o 
 -40   6   8      357.08      408.00    355.09 o 
 -38   6   8     6270.69     6637.19    437.93 o 
 -36   6   8    12810.48    12345.05    599.37 o 
 -34   6   8    15413.40    15419.03    672.33 o 
 -32   6   8    25023.33    24188.40    909.76 o 
 -30   6   8     2621.74     2566.22    513.96 o 
 -28   6   8    49971.96    54396.55   1796.02 o 
 -26   6   8     6653.47     7372.31    408.34 o 
 -24   6   8    15231.63    15561.24    452.52 o 
 -22   6   8    38404.50    39052.02   1001.83 o 
 -20   6   8    16041.70    16215.60    474.51 o 
 -18   6   8    97375.31   101397.59   2392.08 o 
 -16   6   8     6255.54     6299.72    254.44 o 
 -14   6   8    42743.39    44854.64   1172.99 o 
 -12   6   8    13516.40    11789.19    310.60 o 
 -10   6   8    21850.00    24252.49    545.23 o 
  -8   6   8    98261.45   101056.61   2666.14 o 
  -6   6   8    16042.20    18289.20    620.18 o 
  -4   6   8    25185.04    24772.52    525.43 o 
  -2   6   8    27892.32    28927.21    866.06 o 
   0   6   8     5010.26     4605.16    206.11 o 
   2   6   8    16168.93    13605.00    372.74 o 
   4   6   8       36.61      157.13    101.36 o 
   6   6   8    30163.58    30702.65    829.00 o 
   8   6   8      272.35       70.94     97.98 o 
  10   6   8    10142.35     9235.00    293.87 o 
  12   6   8     5916.26     5826.57    269.90 o 
  14   6   8       59.11      140.01    156.11 o 
  16   6   8     4182.79     3250.63    221.25 o 
  18   6   8       14.47       26.43    163.67 o 
  20   6   8    14092.57    16139.55    804.72 o 
  22   6   8      213.90      168.83    166.69 o 
  24   6   8     2867.34     2463.94    224.03 o 
  26   6   8    20298.28    20784.31    688.62 o 
  28   6   8      787.62      832.95    202.58 o 
  30   6   8     6183.45     5714.56    413.52 o 
  32   6   8     7837.68     8235.48    493.05 o 
  34   6   8     2607.33     3592.58    340.02 o 
  36   6   8     3558.79     3934.76    606.95 o 
 -45   7   8     1784.06     1749.93    471.15 o 
 -43   7   8       85.49      308.98    334.81 o 
 -41   7   8     2902.63     2406.47    376.86 o 
 -39   7   8     8775.77     9031.38    511.04 o 
 -37   7   8        1.88        0.00    288.91 o 
 -35   7   8     5081.28     5716.05    427.26 o 
 -33   7   8    24898.21    25135.72    932.84 o 
 -31   7   8      240.47      538.90    280.46 o 
 -29   7   8    19575.12    18616.06    765.88 o 
 -27   7   8     1769.10     1619.19    384.84 o 
 -25   7   8    34388.72    32166.32   1100.92 o 
 -23   7   8    22498.14    22641.63    749.37 o 
 -21   7   8       34.72       93.64    139.90 o 
 -19   7   8     9613.27     8149.78    481.55 o 
 -17   7   8     3521.94     4004.96    384.22 o 
 -15   7   8    43617.24    41885.29   1074.84 o 
 -13   7   8    21373.07    20287.00    548.57 o 
 -11   7   8    17243.69    18376.35    480.42 o 
  -9   7   8    11597.43    12009.42    350.90 o 
  -7   7   8     5997.56     6273.39    229.08 o 
  -5   7   8    26877.09    26529.04    717.47 o 
  -3   7   8       73.75       48.71    117.24 o 
  -1   7   8      152.37      166.51    101.94 o 
   1   7   8     1238.59     1179.75    104.88 o 
   3   7   8     4615.09     4244.00    167.45 o 
   5   7   8      577.43      460.69    110.18 o 
   7   7   8     4018.55     3990.78    166.68 o 
   9   7   8    22651.10    20993.88    589.98 o 
  11   7   8      207.13        0.00    185.47 o 
  13   7   8     7998.18     7293.16    307.23 o 
  15   7   8     4299.22     3846.25    243.54 o 
  17   7   8    13714.89    12218.57    462.83 o 
  19   7   8    11067.83    11110.62    398.21 o 
  21   7   8      202.68      259.47    173.21 o 
  23   7   8    19108.98    17821.65    633.13 o 
  25   7   8     1801.94     1465.25    205.35 o 
  27   7   8     3209.10     3364.21    254.22 o 
  29   7   8     8904.10     9338.55    413.12 o 
  31   7   8      256.89      495.38    240.59 o 
  33   7   8      719.65      811.37    257.72 o 
  35   7   8     1185.56      893.57    264.46 o 
 -42   8   8       91.16      709.21    346.08 o 
 -40   8   8     1851.89     2521.83    367.30 o 
 -38   8   8      775.77      233.92    319.43 o 
 -36   8   8     1717.59     1587.77    476.06 o 
 -34   8   8    18686.19    18899.38    788.74 o 
 -32   8   8     3642.82     3247.87    350.00 o 
 -30   8   8     4247.68     3701.80    469.75 o 
 -28   8   8     6577.09     6695.04    415.15 o 
 -26   8   8     6121.20     6486.62    408.34 o 
 -24   8   8     6771.31     6224.48    388.52 o 
 -22   8   8     2237.22     2011.42    212.36 o 
 -20   8   8    13291.80    15041.01    459.42 o 
 -18   8   8     4809.95     5033.54    231.35 o 
 -16   8   8    10304.15    11436.07    366.66 o 
 -14   8   8     2963.32     3248.06    183.38 o 
 -12   8   8      491.12      690.13    140.83 o 
 -10   8   8     1483.57     1945.05    169.08 o 
  -8   8   8     2818.65     3933.78    183.91 o 
  -6   8   8    45178.16    46880.26   1090.81 o 
  -4   8   8    14096.19    14960.98    485.97 o 
  -2   8   8     4148.35     4586.51    237.06 o 
   0   8   8    29445.65    28716.07    691.90 o 
   2   8   8    51487.55    52725.44   1109.49 o 
   4   8   8    38162.30    38642.07   1400.57 o 
   6   8   8     2230.11     1965.09    143.91 o 
   8   8   8    11988.45    11423.27    365.22 o 
  10   8   8    13862.82    14595.46    511.17 o 
  12   8   8     2509.42     2516.16    228.92 o 
  14   8   8    16370.43    16864.27    554.35 o 
  16   8   8     3607.00     2810.92    225.59 o 
  18   8   8     4223.69     3855.09    250.70 o 
  20   8   8     1939.91     1749.34    209.81 o 
  22   8   8      175.20      142.87    185.93 o 
  24   8   8     4966.28     4960.17    289.28 o 
  26   8   8     5434.75     4917.05    299.99 o 
  28   8   8     5010.90     4408.44    295.18 o 
  30   8   8     2424.65     2080.88    260.09 o 
  32   8   8      193.20      250.06    249.37 o 
  34   8   8     2602.07     2079.34    350.61 o 
 -41   9   8     5281.70     5344.19    457.70 o 
 -39   9   8       46.36      122.33    319.85 o 
 -37   9   8     4429.30     5183.75    418.39 o 
 -35   9   8      766.99      775.51    320.45 o 
 -33   9   8     7091.09     7596.28    475.07 o 
 -31   9   8      687.18      280.57    288.73 o 
 -29   9   8     6255.77     6614.10    486.88 o 
 -27   9   8       81.86       20.25    261.64 o 
 -25   9   8     1048.95      953.12    263.85 o 
 -23   9   8     4162.48     3511.72    312.42 o 
 -21   9   8    14245.20    14835.50    606.41 o 
 -19   9   8       36.50      169.79    177.54 o 
 -17   9   8      603.81      411.97    155.45 o 
 -15   9   8     1379.60     1263.74    156.26 o 
 -13   9   8    71991.25    69258.08   1724.41 o 
 -11   9   8    35148.00    35029.04    896.40 o 
  -9   9   8       25.41       50.20    141.81 o 
  -7   9   8    12501.04    11701.51    366.32 o 
  -5   9   8      236.01      411.73    253.93 o 
  -3   9   8     5202.17     5665.25    247.94 o 
  -1   9   8     6645.20     6620.44    322.99 o 
   1   9   8     2755.99     2681.06    205.21 o 
   3   9   8     4678.23     4385.14    254.23 o 
   5   9   8     1790.12     1830.00    222.90 o 
   7   9   8    44979.87    44177.53   1111.55 o 
   9   9   8      380.51      369.27    178.99 o 
  11   9   8     9903.72     9684.59    390.98 o 
  13   9   8    20006.88    19089.16    607.36 o 
  15   9   8      788.48      578.18    180.33 o 
  17   9   8     9925.11     8555.69    379.75 o 
  19   9   8     3204.06     2923.66    232.52 o 
  21   9   8     2761.82     2240.31    222.39 o 
  23   9   8     1730.72     1749.25    232.45 o 
  25   9   8     1364.99     1250.61    219.94 o 
  27   9   8     4655.35     4085.83    289.44 o 
  29   9   8     4626.73     4612.09    309.05 o 
  31   9   8       94.65      201.54    205.24 o 
  33   9   8     3953.38     4291.62    364.92 o 
 -40  10   8      318.91      286.10    338.73 o 
 -38  10   8     2384.71     2131.59    358.91 o 
 -36  10   8     1271.64     1952.86    405.99 o 
 -34  10   8     1467.33     1553.22    385.28 o 
 -32  10   8     6607.65     7010.29    451.44 o 
 -30  10   8     1593.57     1700.83    321.28 o 
 -28  10   8      731.38      437.60    273.34 o 
 -26  10   8      966.68      368.15    258.85 o 
 -24  10   8     7084.48     7388.19    729.58 o 
 -22  10   8     1525.61     1561.77    363.91 o 
 -20  10   8     3171.36     3011.86    248.75 o 
 -18  10   8    17722.94    18156.04    949.40 o 
 -16  10   8     1641.05     2073.84    215.65 o 
 -14  10   8     8625.26     8775.49    323.61 o 
 -12  10   8    11464.86    11345.08    372.65 o 
 -10  10   8    16749.02    16231.53    450.20 o 
  -8  10   8    16033.98    15711.42    459.69 o 
  -6  10   8    11515.61    10850.73    349.99 o 
  -4  10   8    37719.43    39314.66   1035.98 o 
  -2  10   8     4591.60     4279.72    231.69 o 
   0  10   8    22421.45    21529.40    574.77 o 
   2  10   8     3804.26     4030.53    263.27 o 
   4  10   8    40542.95    41404.05   1254.67 o 
   6  10   8    17124.00    18061.11    664.98 o 
   8  10   8     2345.00     1989.08    420.88 o 
  10  10   8    37132.61    37062.16   1100.00 o 
  12  10   8      661.54      851.79    187.70 o 
  14  10   8     7478.44     7093.27    324.81 o 
  16  10   8    17198.08    15609.21    551.23 o 
  18  10   8     3437.06     3025.22    247.43 o 
  20  10   8     7001.34     6901.58    335.99 o 
  22  10   8      439.28      370.85    198.86 o 
  24  10   8     9181.12     8643.92    403.34 o 
  26  10   8     6262.90     5026.77    309.42 o 
  28  10   8        2.05      114.71    206.84 o 
  30  10   8     4996.90     5232.65    335.24 o 
 -37  11   8     3399.83     3415.28    408.92 o 
 -35  11   8       70.95       85.66    308.08 o 
 -33  11   8      904.98      857.59    312.91 o 
 -31  11   8       25.72       68.23    293.01 o 
 -29  11   8     5497.94     5056.18    430.96 o 
 -27  11   8       89.70      196.09    264.74 o 
 -25  11   8       93.16        7.17    252.06 o 
 -23  11   8      995.46      337.70    338.52 o 
 -21  11   8     7092.19     5989.09    401.27 o 
 -19  11   8    12941.41    13561.52    613.94 o 
 -17  11   8     2926.57     2528.86    237.92 o 
 -15  11   8    12100.45    11432.39    520.70 o 
 -13  11   8       98.85      151.39    151.83 o 
 -11  11   8     3098.47     2973.28    203.82 o 
  -9  11   8    11243.40    10826.76    345.14 o 
  -7  11   8     1566.83     1184.71    167.05 o 
  -5  11   8      205.00      116.74    153.24 o 
  -3  11   8       20.52       51.23    156.97 o 
  -1  11   8    12520.58    12406.42    475.48 o 
   1  11   8     2414.92     2396.84    216.73 o 
   3  11   8      632.12      376.72    186.84 o 
   5  11   8     9023.86     9356.09    558.99 o 
   7  11   8       22.59        0.00    198.52 o 
   9  11   8     1418.12     1106.09    233.59 o 
  11  11   8     4019.52     3359.47    320.59 o 
  13  11   8     1402.75     1135.76    282.12 o 
  15  11   8     1181.95      868.20    224.84 o 
  17  11   8      673.75      551.37    281.88 o 
  19  11   8     1288.02     1081.28    213.86 o 
  21  11   8      530.08       13.36    201.10 o 
  23  11   8      889.76      923.33    233.47 o 
  25  11   8      530.05      279.41    216.28 o 
  27  11   8       93.66      205.17    207.77 o 
  29  11   8     1714.25     1093.37    228.95 o 
 -36  12   8      317.31      218.74    442.15 o 
 -34  12   8      334.24      452.32    362.34 o 
 -32  12   8      718.06      417.63    308.99 o 
 -30  12   8     5290.78     5191.19    410.59 o 
 -28  12   8      112.65      250.67    285.84 o 
 -26  12   8     3873.51     3350.77    349.57 o 
 -24  12   8     6368.11     5594.84    407.27 o 
 -22  12   8     3338.24     3334.72    339.97 o 
 -20  12   8      441.79      290.62    267.10 o 
 -18  12   8    10060.54     8720.68    489.68 o 
 -16  12   8    25988.65    27086.37    984.64 o 
 -14  12   8     3268.44     3734.62    371.93 o 
 -12  12   8      329.49      290.75    203.87 o 
 -10  12   8     1846.04     1969.16    186.42 o 
  -8  12   8       25.11       96.57    151.03 o 
  -6  12   8      146.82       92.79    161.52 o 
  -4  12   8        8.39      554.91    172.13 o 
  -2  12   8     3363.20     2948.18    234.83 o 
   0  12   8      999.83      751.42    205.35 o 
   2  12   8     2615.95     2792.88    234.68 o 
   4  12   8     7425.45     7943.83    413.95 o 
   6  12   8     4024.93     3356.55    295.62 o 
   8  12   8       15.15      147.54    211.33 o 
  10  12   8     1064.23      813.09    232.63 o 
  12  12   8     8253.20     7583.91    418.50 o 
  14  12   8      616.17      500.77    226.12 o 
  16  12   8       38.77      112.65    211.11 o 
  18  12   8      365.68      241.14    217.82 o 
  20  12   8     8019.18     7478.86    416.19 o 
  22  12   8     5284.38     4363.46    406.81 o 
  24  12   8      599.59      402.64    238.48 o 
  26  12   8     1088.28     1525.26    275.55 o 
 -33  13   8     1742.06     2010.63    528.92 o 
 -31  13   8     4137.16     4200.92    451.51 o 
 -29  13   8       42.52       52.17    298.43 o 
 -27  13   8      666.39      505.58    300.52 o 
 -25  13   8     2675.95     2596.69    347.10 o 
 -23  13   8       90.85       32.16    274.80 o 
 -21  13   8      195.16      116.18    278.10 o 
 -19  13   8       83.94       71.26    265.44 o 
 -17  13   8     5324.73     5822.88    398.86 o 
 -15  13   8      138.51      281.21    224.18 o 
 -13  13   8     5078.41     5138.11    420.31 o 
 -11  13   8    11060.72    11260.55    467.94 o 
  -9  13   8        0.07        2.89    206.23 o 
  -7  13   8     2115.01     2554.23    196.46 o 
  -5  13   8      640.65      625.93    191.09 o 
  -3  13   8     4086.69     4136.36    267.23 o 
  -1  13   8      359.72      915.09    477.98 o 
   1  13   8     2777.93     2656.92    242.77 o 
   3  13   8     4081.80     4279.90    310.60 o 
   5  13   8       39.06      291.42    221.67 o 
   7  13   8     4007.97     4410.78    332.69 o 
   9  13   8    10285.04    10509.06    512.09 o 
  11  13   8      629.09     1163.11    261.10 o 
  13  13   8    12077.37    13134.51    588.82 o 
  15  13   8     4977.97     4513.19    350.85 o 
  17  13   8     2165.25     1835.50    278.55 o 
  19  13   8     2913.90     2411.76    280.74 o 
  21  13   8       11.03      377.53    233.82 o 
  23  13   8      435.06      462.61    256.26 o 
 -28  14   8     2819.37     2168.00    343.31 o 
 -26  14   8       33.71      320.88    296.10 o 
 -24  14   8     6130.97     5371.69    419.67 o 
 -22  14   8      101.01      296.74    307.24 o 
 -20  14   8     8069.61     7752.74    482.73 o 
 -18  14   8     2515.29     2383.90    334.22 o 
 -16  14   8     1271.28     1079.49    316.32 o 
 -14  14   8     8382.97     9612.62    444.69 o 
 -12  14   8      200.58      384.57    237.05 o 
 -10  14   8     9829.96     9498.60    427.20 o 
  -8  14   8     7302.84     9469.19    549.15 o 
  -6  14   8      197.07       80.43    232.90 o 
  -4  14   8     4514.66     4339.13    291.03 o 
  -2  14   8     2198.58     2439.68    245.88 o 
   0  14   8    10271.21    10885.57    559.85 o 
   2  14   8    11188.97    10758.58    517.75 o 
   4  14   8     2290.79     1687.15    260.64 o 
   6  14   8     8416.50     8420.92    447.51 o 
   8  14   8      315.80      374.98    249.29 o 
  10  14   8     9159.26     9728.36    504.18 o 
  12  14   8     4056.14     4262.72    338.75 o 
  14  14   8      416.27      233.27    242.49 o 
  16  14   8     2639.33     2254.28    286.05 o 
  18  14   8      363.73      269.33    243.24 o 
  20  14   8     4427.86     4159.24    351.17 o 
 -25  15   8     1085.14      479.66    407.25 o 
 -23  15   8     1707.59     1328.75    373.93 o 
 -21  15   8      103.38        0.00    288.50 o 
 -19  15   8      522.62      337.03    313.03 o 
 -17  15   8       11.42        0.00    269.60 o 
 -15  15   8      641.82      417.17    305.57 o 
 -13  15   8      254.50      143.86    297.34 o 
 -11  15   8     1173.67     1100.54    358.50 o 
  -9  15   8      887.51      912.47    296.39 o 
  -7  15   8      116.83      652.01    295.22 o 
  -5  15   8     2885.39     3422.91    310.23 o 
  -3  15   8     1162.73     1535.87    232.47 o 
  -1  15   8       16.97      154.07    196.59 o 
   1  15   8     1505.40     1720.25    268.77 o 
   3  15   8     1851.34     1917.57    276.97 o 
   5  15   8      174.81      243.39    248.97 o 
   7  15   8     2491.67     2580.79    289.09 o 
   9  15   8      274.37      398.63    249.93 o 
  11  15   8     1446.21     1520.62    287.10 o 
  13  15   8     2705.01     2818.83    314.44 o 
  15  15   8        7.09      117.88    247.25 o 
 -18  16   8      172.05      150.51    320.45 o 
 -16  16   8     1952.80     1698.71    352.81 o 
 -14  16   8       68.37      282.24    353.27 o 
 -12  16   8      607.76     1511.50    422.80 o 
 -10  16   8       31.29      173.94    291.10 o 
  -8  16   8      523.09      286.41    290.33 o 
  -6  16   8      408.68      382.09    302.05 o 
  -4  16   8      137.70      841.82    274.43 o 
  -2  16   8     4129.15     4648.86    583.17 o 
   0  16   8      481.50      788.24    300.10 o 
   2  16   8     1395.20     1677.00    267.40 o 
   4  16   8      241.41      329.10    247.13 o 
   6  16   8     6398.20     7402.81    450.48 o 
   8  16   8     1968.65     2231.05    308.51 o 
  10  16   8     2334.21     2489.60    308.57 o 
 -47   1   9     2664.13     3471.91    691.67 o 
 -45   1   9        9.26        0.00    383.60 o 
 -43   1   9     1496.87      835.25    318.36 o 
 -41   1   9      700.73      715.00    305.17 o 
 -39   1   9      111.30      319.07    311.76 o 
 -37   1   9      314.09       19.27    218.33 o 
 -35   1   9      239.68      151.04    187.43 o 
 -33   1   9      814.37      754.66    164.60 o 
 -31   1   9       41.99       50.80    139.49 o 
 -29   1   9     3505.95     3653.00    190.87 o 
 -27   1   9     6358.12     5280.03    314.38 o 
 -25   1   9       31.74       67.56     88.59 o 
 -23   1   9    14366.82    13282.02    405.98 o 
 -21   1   9     9541.14     9030.10    328.87 o 
 -19   1   9      895.86      583.49     94.49 o 
 -17   1   9    14656.50    13127.14    344.18 o 
 -15   1   9     4669.96     3930.51    158.71 o 
 -13   1   9     4778.30     4902.66    176.21 o 
 -11   1   9      500.54      749.32     84.77 o 
  -9   1   9    19976.01    18705.96    457.92 o 
  -7   1   9    25954.54    28730.70   1227.08 o 
  -5   1   9     5626.57     6034.04    334.43 o 
  -3   1   9    17361.36    19926.59    556.54 o 
  -1   1   9    19196.58    22973.65    541.74 o 
   1   1   9     4308.32     4406.31    172.86 o 
   3   1   9    47462.89    49419.24   1089.88 o 
   5   1   9      806.44      914.06    102.10 o 
   7   1   9    16413.92    15895.28    406.37 o 
   9   1   9      674.98      669.19    101.48 o 
  11   1   9    12613.22    11762.35    342.65 o 
  13   1   9    15066.22    13237.99    346.52 o 
  15   1   9      147.80       45.87    119.83 o 
  17   1   9     7015.78     6444.65    284.24 o 
  19   1   9     2573.29     1857.09    255.51 o 
  21   1   9      700.90      430.62    112.90 o 
  23   1   9      318.42      225.24    206.50 o 
  25   1   9      692.09      728.11    230.65 o 
  27   1   9     8996.10     8919.75    450.22 o 
  29   1   9     2987.51     2441.63    468.73 o 
  31   1   9     2069.97     1763.74    455.44 o 
  33   1   9       28.20      230.56    460.31 o 
  35   1   9      759.32     1515.47    503.40 o 
  37   1   9       21.51      230.56    498.67 o 
 -48   2   9     1274.46      773.04    623.86 o 
 -46   2   9      101.51      542.49    583.17 o 
 -44   2   9     5020.45     5664.76   1735.95 o 
 -42   2   9      184.08      207.55    378.71 o 
 -40   2   9       17.16      111.43    354.44 o 
 -38   2   9     4933.86     5232.43    476.42 o 
 -36   2   9      516.11      265.29    195.87 o 
 -34   2   9     6015.47     6305.45    313.19 o 
 -32   2   9    16886.58    17270.75    554.87 o 
 -30   2   9      837.44      764.54    143.58 o 
 -28   2   9     2239.99     1763.66    174.88 o 
 -26   2   9     3058.32     2177.32    195.19 o 
 -24   2   9    14237.49    13441.78    427.85 o 
 -22   2   9      764.14      902.24    118.85 o 
 -20   2   9    24505.68    24970.84    777.35 o 
 -18   2   9    34250.29    37208.01    832.78 o 
 -16   2   9     9030.14    10084.48    316.40 o 
 -14   2   9     9188.23     8057.35    221.61 o 
 -12   2   9    62056.25    65118.53   2223.51 o 
 -10   2   9    58002.97    60721.30   1521.07 o 
  -8   2   9    72121.90    80017.18   2224.25 o 
  -6   2   9    98153.56   122887.59   3470.88 o 
  -4   2   9    20231.56    20708.35    676.97 o 
  -2   2   9   101603.80   127676.48   2749.03 o 
   0   2   9    13193.08    12956.79    350.03 o 
   2   2   9   186792.69   191184.31   4045.89 o 
   4   2   9     4229.11     6254.27    184.50 o 
   6   2   9    97554.70    94566.59   2102.70 o 
   8   2   9    36912.79    40737.90    948.82 o 
  10   2   9    39451.36    36511.78    858.99 o 
  12   2   9   163409.55   156563.36   3824.42 o 
  14   2   9      245.87      157.68     90.75 o 
  16   2   9    84246.12    76577.52   1630.67 o 
  18   2   9     1191.49     1089.64    141.81 o 
  20   2   9    28594.55    27768.98    974.76 o 
  22   2   9    39772.75    38544.91   1263.00 o 
  24   2   9     2086.11     1948.25    253.07 o 
  26   2   9     9370.46     9063.89    448.94 o 
  28   2   9      903.20      995.26    244.51 o 
  30   2   9    32247.32    31714.85   1448.07 o 
  32   2   9     7477.30     7878.42    632.71 o 
  34   2   9     1052.86      591.42    488.80 o 
  36   2   9     9892.42    11254.02    771.94 o 
  38   2   9      120.70      143.66    516.79 o 
 -47   3   9     3834.09     4195.89    527.44 o 
 -45   3   9      110.14       41.17    407.49 o 
 -43   3   9     2367.02     2155.63    450.42 o 
 -41   3   9     3140.45     3723.78    450.42 o 
 -39   3   9      324.70      375.94    274.52 o 
 -37   3   9     2541.16     3076.42    331.05 o 
 -35   3   9     2784.97     3062.71    405.42 o 
 -33   3   9     1461.83      746.87    211.82 o 
 -31   3   9       77.12      332.06    197.27 o 
 -29   3   9       39.71      264.93    212.39 o 
 -27   3   9     1317.74      743.69    137.86 o 
 -25   3   9     1910.70     1830.05    140.58 o 
 -23   3   9    29846.04    29582.50    908.27 o 
 -21   3   9     1932.32     1730.52    142.73 o 
 -19   3   9    13357.22    12296.61    339.02 o 
 -17   3   9    17116.60    17543.26    727.67 o 
 -15   3   9     1970.08     1544.83    136.76 o 
 -13   3   9    78407.63    72835.09   2814.79 o 
 -11   3   9    41939.56    43309.52   1069.17 o 
  -9   3   9     3879.86     4420.84    223.82 o 
  -7   3   9      554.86      318.38    111.85 o 
  -5   3   9    23128.26    23269.96    613.52 o 
  -3   3   9    55245.27    58770.02   1395.24 o 
  -1   3   9     4094.33     3750.19    154.80 o 
   1   3   9    35020.99    39061.71   1071.10 o 
   3   3   9    84244.00    88922.38   1898.28 o 
   5   3   9       72.25      223.69     92.26 o 
   7   3   9    41009.05    40962.25   1156.68 o 
   9   3   9    32616.99    33012.42   1079.33 o 
  11   3   9     1393.23     1633.39    118.50 o 
  13   3   9     5076.00     5162.61    210.89 o 
  15   3   9      675.68      346.31    124.34 o 
  17   3   9     6121.22     5935.67    396.07 o 
  19   3   9      366.22      243.32    157.29 o 
  21   3   9       28.39       86.67    163.19 o 
  23   3   9       37.47       81.88    164.80 o 
  25   3   9      290.44       54.25    217.59 o 
  27   3   9      943.70     1612.28    370.43 o 
  29   3   9     2437.49     2616.54    355.05 o 
  31   3   9       53.51      276.71    330.54 o 
  33   3   9      402.70      244.12    460.31 o 
  35   3   9       83.47       53.72    493.81 o 
  37   3   9      116.75      548.11    569.61 o 
 -46   4   9     3300.00     3031.04    861.20 o 
 -44   4   9     1065.48      558.21    420.65 o 
 -42   4   9     3952.51     3932.53    596.73 o 
 -40   4   9     1323.19     1416.00    388.68 o 
 -38   4   9     5664.81     5791.46    414.85 o 
 -36   4   9     8378.25     8745.90    461.45 o 
 -34   4   9     7348.68     7199.32    419.28 o 
 -32   4   9     4029.06     4699.87    653.85 o 
 -30   4   9      240.80      133.62    182.84 o 
 -28   4   9      186.87      320.06    150.57 o 
 -26   4   9     2296.27     2255.93    179.11 o 
 -24   4   9      472.32      260.26    139.02 o 
 -22   4   9     2427.75     2301.65    172.33 o 
 -20   4   9    17408.89    16085.66    461.41 o 
 -18   4   9    12248.21    15051.15    426.41 o 
 -16   4   9     2940.28     3873.43    186.68 o 
 -14   4   9    69440.10    69482.19   1644.52 o 
 -12   4   9    29123.67    32448.74    850.35 o 
 -10   4   9    12895.55    12977.43    402.86 o 
  -8   4   9    94094.23   105020.63   2396.99 o 
  -6   4   9    20514.16    23609.12    642.59 o 
  -4   4   9    72097.58    72468.17   1797.12 o 
  -2   4   9    25183.54    27204.68    678.24 o 
   0   4   9   127799.78   145297.27   3134.19 o 
   2   4   9     7675.01     7703.46    223.46 o 
   4   4   9    13907.73    13106.85    403.57 o 
   6   4   9    87533.70    87142.48   2397.81 o 
   8   4   9    13955.74    11791.03    297.63 o 
  10   4   9    15896.12    14706.39    375.03 o 
  12   4   9    10692.02    10304.86    517.56 o 
  14   4   9     2810.10     2659.90    207.84 o 
  16   4   9     3616.33     3255.07    270.14 o 
  18   4   9    30512.85    30073.70    921.51 o 
  20   4   9     6757.10     6946.88    325.84 o 
  22   4   9     8246.72     8006.23    340.64 o 
  24   4   9      100.59       82.17    175.10 o 
  26   4   9    20707.38    21192.10    798.07 o 
  28   4   9      100.12      148.24    247.69 o 
  30   4   9       15.12      206.09    237.65 o 
  32   4   9     3915.15     4061.28    341.18 o 
  34   4   9      690.38      646.65    450.42 o 
  36   4   9     2706.75     2865.10    512.45 o 
 -45   5   9        2.35      252.35    426.02 o 
 -43   5   9      833.67      803.67    422.80 o 
 -41   5   9     1743.96     1569.76    346.96 o 
 -39   5   9       27.72      107.35    294.99 o 
 -37   5   9     7409.96     7726.45    461.25 o 
 -35   5   9        4.30      185.87    266.80 o 
 -33   5   9     5017.17     5108.80    375.34 o 
 -31   5   9     9356.97     9468.51    774.09 o 
 -29   5   9      476.71      300.77    248.36 o 
 -27   5   9     2098.95     1867.84    182.55 o 
 -25   5   9     6301.11     5857.39    235.82 o 
 -23   5   9     2875.02     3135.60    256.60 o 
 -21   5   9    19775.87    19977.76    585.98 o 
 -19   5   9    10466.09     9285.45    286.37 o 
 -17   5   9      259.78      158.28    127.05 o 
 -15   5   9     3725.75     4079.84    205.81 o 
 -13   5   9     2083.16     1791.84    156.39 o 
 -11   5   9    40738.72    42466.48   1021.91 o 
  -9   5   9     2889.03     2750.75    170.58 o 
  -7   5   9    16178.70    17091.54    477.16 o 
  -5   5   9    16991.28    17869.94    483.37 o 
  -3   5   9     9531.67     8873.87    286.15 o 
  -1   5   9    44728.32    46139.86   1125.34 o 
   1   5   9     3257.81     3658.57    157.11 o 
   3   5   9    14179.68    13788.48    413.29 o 
   5   5   9      503.33      244.09    104.02 o 
   7   5   9     3488.14     3570.95    149.03 o 
   9   5   9     1547.55     1477.32    141.38 o 
  11   5   9     2950.61     3323.85    168.81 o 
  13   5   9      195.57      217.86    158.11 o 
  15   5   9    10230.47     9401.18    347.19 o 
  17   5   9    13337.48    12670.39    536.36 o 
  19   5   9       47.18       31.80    168.73 o 
  21   5   9     6197.18     6158.93    295.59 o 
  23   5   9     8102.22     7327.03    373.30 o 
  25   5   9       64.70      143.65    176.85 o 
  27   5   9     3892.88     3757.02    303.42 o 
  29   5   9     3571.43     3882.09    342.02 o 
  31   5   9     2220.31     2407.26    307.26 o 
  33   5   9     3675.15     4130.96    345.60 o 
  35   5   9       42.08      142.77    254.88 o 
 -44   6   9       30.18      367.08    428.67 o 
 -42   6   9     1852.59     1948.90    365.93 o 
 -40   6   9     2833.75     3053.52    378.50 o 
 -38   6   9     7887.31     8258.22    484.56 o 
 -36   6   9     1926.03     3637.03    372.54 o 
 -34   6   9    14407.32    14357.29    635.23 o 
 -32   6   9      869.70     1514.31    300.93 o 
 -30   6   9      903.57     1162.89    275.28 o 
 -28   6   9     6359.08     7619.01    406.70 o 
 -26   6   9     6581.34     6139.77    272.30 o 
 -24   6   9      270.15      674.90    206.46 o 
 -22   6   9    34556.47    34834.24    893.37 o 
 -20   6   9       53.14      142.50    140.40 o 
 -18   6   9     6211.78     6903.50    266.10 o 
 -16   6   9     7802.97     8015.41    282.35 o 
 -14   6   9     3378.23     2805.80    172.08 o 
 -12   6   9      290.13      207.17    113.77 o 
 -10   6   9      792.80      970.61    137.31 o 
  -8   6   9    24191.36    30349.97    814.49 o 
  -6   6   9     1528.84     1433.31    152.82 o 
  -4   6   9    15870.83    16087.37    425.51 o 
  -2   6   9    34442.30    37234.65    977.42 o 
   0   6   9      263.61      301.87    168.94 o 
   2   6   9      921.29     1323.37    206.72 o 
   4   6   9       25.38      114.85     99.69 o 
   6   6   9    22190.09    20909.43    564.26 o 
   8   6   9     1503.28     1804.78    131.53 o 
  10   6   9     4015.68     3873.45    195.90 o 
  12   6   9      886.73      540.81    202.11 o 
  14   6   9     1859.56     2232.85    195.87 o 
  16   6   9     1537.56     1369.60    193.35 o 
  18   6   9    18083.47    18653.97    589.53 o 
  20   6   9       79.91      186.14    166.15 o 
  22   6   9       83.62      198.26    183.14 o 
  24   6   9      700.22      629.11    192.68 o 
  26   6   9    10123.23    10660.40    571.60 o 
  28   6   9       65.74      277.91    195.60 o 
  30   6   9       77.56       73.09    233.06 o 
  32   6   9      543.81      467.60    257.72 o 
  34   6   9      709.02     1071.43    286.28 o 
  36   6   9     2500.63     2251.31    705.23 o 
 -43   7   9     7988.90     9027.07    539.26 o 
 -41   7   9     9259.44    10175.49    580.75 o 
 -39   7   9     2713.00     2418.07    362.74 o 
 -37   7   9    17946.21    17823.08    754.56 o 
 -35   7   9     4356.20     4602.57    516.67 o 
 -33   7   9    18574.86    18497.07    783.13 o 
 -31   7   9    19751.59    19398.31   1145.44 o 
 -29   7   9      793.17      925.95    413.24 o 
 -27   7   9    19238.66    18918.12    775.19 o 
 -25   7   9        4.27       97.64    186.28 o 
 -23   7   9    19477.14    19293.92    522.70 o 
 -21   7   9    14628.97    14711.48    467.33 o 
 -19   7   9    11726.93    11898.08    396.72 o 
 -17   7   9    22050.14    21058.73    555.03 o 
 -15   7   9      775.88      527.90    158.43 o 
 -13   7   9    34517.40    33619.15    897.03 o 
 -11   7   9    19952.38    21240.67    686.01 o 
  -9   7   9    27745.38    28276.63    717.81 o 
  -7   7   9    45080.88    46658.10   1189.40 o 
  -5   7   9     2215.60     2441.81    171.63 o 
  -3   7   9    31402.11    31015.50    789.66 o 
  -1   7   9     2828.16     2543.46    164.81 o 
   1   7   9    12846.88    12400.55    400.96 o 
   3   7   9      288.30      469.58    115.53 o 
   5   7   9     8231.18     7101.76    261.97 o 
   7   7   9     6692.03     6742.24    248.24 o 
   9   7   9     2478.94     1888.06    159.46 o 
  11   7   9     6593.90     6779.41    311.93 o 
  13   7   9     2923.61     1999.61    186.35 o 
  15   7   9     4297.79     4569.08    243.54 o 
  17   7   9     2952.23     2963.19    244.83 o 
  19   7   9     1881.16     1018.70    205.96 o 
  21   7   9    11709.50    10778.23    384.91 o 
  23   7   9     1510.47     1457.35    229.10 o 
  25   7   9     5881.91     5663.49    339.60 o 
  27   7   9    12257.48    11380.02    429.01 o 
  29   7   9      294.20      360.91    209.32 o 
  31   7   9     2913.92     2717.62    322.47 o 
  33   7   9     1746.06     1661.52    292.62 o 
 -42   8   9     4799.49     5266.61    445.32 o 
 -40   8   9     3839.14     4011.32    401.93 o 
 -38   8   9     6167.36     6279.09    454.74 o 
 -36   8   9     8215.82     8187.68    497.20 o 
 -34   8   9     4407.41     5133.63    400.49 o 
 -32   8   9    49558.94    47307.48   1616.52 o 
 -30   8   9     1970.77     1822.58    471.86 o 
 -28   8   9    33056.72    33377.09   1194.32 o 
 -26   8   9    12706.96    12624.04    565.05 o 
 -24   8   9    32726.27    33806.49   1173.78 o 
 -22   8   9    15128.52    18425.23    865.54 o 
 -20   8   9     1063.73     1191.74    169.54 o 
 -18   8   9    31553.83    32044.96    846.85 o 
 -16   8   9     9330.54     9191.68    317.26 o 
 -14   8   9     3286.96     2889.74    186.45 o 
 -12   8   9    45234.13    45292.06   1133.52 o 
 -10   8   9     1821.22     1318.37    149.89 o 
  -8   8   9    47562.41    49810.44   1267.32 o 
  -6   8   9     3083.38     3142.29    179.49 o 
  -4   8   9     8777.14     8873.85    292.88 o 
  -2   8   9    21047.50    20153.91    585.06 o 
   0   8   9        9.50      522.10    210.46 o 
   2   8   9    63137.40    60500.52   1431.21 o 
   4   8   9     2987.42     2946.12    169.87 o 
   6   8   9    11189.44    11592.39    431.86 o 
   8   8   9    11328.33    10485.40    335.25 o 
  10   8   9     7186.85     7470.27    314.96 o 
  12   8   9    16602.22    18501.30    594.37 o 
  14   8   9    14687.06    14151.92    506.03 o 
  16   8   9      164.27       28.61    181.27 o 
  18   8   9     3912.14     3313.57    246.37 o 
  20   8   9     3987.30     4819.84    358.23 o 
  22   8   9     8854.47     9373.43    403.80 o 
  24   8   9     4452.88     3664.73    263.58 o 
  26   8   9     2994.62     3487.07    267.97 o 
  28   8   9     6044.82     5652.20    327.36 o 
  30   8   9     4059.98     4269.59    295.03 o 
  32   8   9     6536.19     6895.54    432.69 o 
 -41   9   9       11.09      305.25    341.84 o 
 -39   9   9     2351.98     2105.74    374.23 o 
 -37   9   9     5614.18     5317.28    417.21 o 
 -35   9   9      317.32       13.56    299.44 o 
 -33   9   9     2756.90     2700.86    359.46 o 
 -31   9   9     2206.29     1855.42    330.12 o 
 -29   9   9     4858.15     4227.56    345.44 o 
 -27   9   9       26.76      433.82    268.60 o 
 -25   9   9     2841.12     2287.38    302.16 o 
 -23   9   9     1301.14      929.57    264.53 o 
 -21   9   9    13719.51    12208.14    453.31 o 
 -19   9   9    15834.22    15024.46    551.31 o 
 -17   9   9      829.73      802.52    158.64 o 
 -15   9   9     9535.91     9511.23    327.76 o 
 -13   9   9     5992.69     5843.44    256.61 o 
 -11   9   9     2698.99     2642.39    178.72 o 
  -9   9   9    17755.79    17054.03    486.13 o 
  -7   9   9     1655.33     1753.97    176.45 o 
  -5   9   9     7026.23     7298.57    288.93 o 
  -3   9   9     2462.39     2762.37    187.87 o 
  -1   9   9     7835.13     6354.05    488.90 o 
   1   9   9    14489.64    13524.40    401.01 o 
   3   9   9     1430.05     1295.32    176.71 o 
   5   9   9     7019.15     6764.43    379.64 o 
   7   9   9     2536.75     2613.08    229.32 o 
   9   9   9     2592.71     2371.92    200.64 o 
  11   9   9       96.53      123.78    165.96 o 
  13   9   9     3797.79     3243.54    248.81 o 
  15   9   9     2636.25     2377.34    213.13 o 
  17   9   9       30.49       78.67    176.33 o 
  19   9   9     3199.29     3233.25    264.26 o 
  21   9   9     3803.82     4007.21    252.95 o 
  23   9   9      280.51      330.48    206.55 o 
  25   9   9     2602.31     2568.19    262.61 o 
  27   9   9      896.66      631.36    216.31 o 
  29   9   9     1471.61     1369.18    234.90 o 
  31   9   9      914.32      631.92    227.17 o 
 -40  10   9      206.04      328.22    334.50 o 
 -38  10   9      112.20      654.51    376.37 o 
 -36  10   9     2041.65     1892.59    354.19 o 
 -34  10   9     8246.40     8451.18    496.72 o 
 -32  10   9      724.10      748.83    303.06 o 
 -30  10   9     6049.41     5282.67    500.32 o 
 -28  10   9     2428.08     1933.42    298.22 o 
 -26  10   9     8260.13     8401.24    739.90 o 
 -24  10   9     4505.22     3678.86    608.19 o 
 -22  10   9     5010.83     4032.79    343.23 o 
 -20  10   9     7188.36     7550.50    474.64 o 
 -18  10   9       88.54      300.73    201.92 o 
 -16  10   9    13276.62    13413.84    422.27 o 
 -14  10   9     1978.93     2053.36    184.16 o 
 -12  10   9       82.79      176.39    146.70 o 
 -10  10   9      279.85      258.39    148.79 o 
  -8  10   9      661.16      611.92    211.73 o 
  -6  10   9    14631.17    15101.20    456.16 o 
  -4  10   9      468.50      814.66    165.93 o 
  -2  10   9    22806.36    22853.31    648.10 o 
   0  10   9      758.83      683.51    183.21 o 
   2  10   9     2213.63     2207.53    208.18 o 
   4  10   9     9321.73     9240.74    444.36 o 
   6  10   9       68.45      246.41    198.10 o 
   8  10   9    21370.20    21282.58    781.18 o 
  10  10   9     3895.07     3502.22    652.86 o 
  12  10   9      210.63      254.83    209.24 o 
  14  10   9      760.27      602.23    225.87 o 
  16  10   9       63.12        7.12    201.17 o 
  18  10   9      912.30      941.30    210.46 o 
  20  10   9     1178.53      993.05    214.95 o 
  22  10   9        4.61        7.53    183.49 o 
  24  10   9      331.69      266.15    211.57 o 
  26  10   9       87.88      213.14    208.74 o 
  28  10   9       10.61      122.22    214.17 o 
  30  10   9     1876.13     1569.42    322.13 o 
 -37  11   9     4782.45     4348.65    422.44 o 
 -35  11   9     3280.00     2887.88    367.13 o 
 -33  11   9     3092.43     3088.16    354.49 o 
 -31  11   9     9943.85     9328.12    543.19 o 
 -29  11   9       64.87      112.15    284.41 o 
 -27  11   9    15880.41    15856.31    833.81 o 
 -25  11   9    10343.12     8837.36    508.47 o 
 -23  11   9      337.90      162.62    274.72 o 
 -21  11   9     5130.91     5470.29    471.98 o 
 -19  11   9     1005.65     1038.47    219.41 o 
 -17  11   9    12088.75    12252.97    557.89 o 
 -15  11   9     9241.77     8861.86    403.34 o 
 -13  11   9      218.66       80.07    157.83 o 
 -11  11   9    10674.88     9978.88    354.47 o 
  -9  11   9      943.03      977.70    307.98 o 
  -7  11   9      513.16      346.15    155.43 o 
  -5  11   9       58.89       64.80    154.07 o 
  -3  11   9      464.59      201.65    158.80 o 
  -1  11   9     1626.48     1213.32    230.85 o 
   1  11   9     7247.74     7407.68    356.46 o 
   3  11   9      741.54      967.87    195.27 o 
   5  11   9     2293.44     1986.72    346.80 o 
   7  11   9     4109.34     4356.08    328.42 o 
   9  11   9      984.40      679.48    225.87 o 
  11  11   9     2790.00     2672.65    412.58 o 
  13  11   9     8469.37     8794.56    480.98 o 
  15  11   9       25.52       13.56    213.05 o 
  17  11   9     2781.53     2077.77    409.82 o 
  19  11   9     2852.80     3002.75    302.03 o 
  21  11   9     1848.74     1992.33    269.76 o 
  23  11   9     6904.16     6189.34    378.88 o 
  25  11   9      140.72      106.70    218.91 o 
  27  11   9     1574.19     1529.90    245.06 o 
 -34  12   9      973.88     1184.85    335.38 o 
 -32  12   9     9009.03     9409.34    545.56 o 
 -30  12   9      198.50      123.99    293.00 o 
 -28  12   9    11894.73    10569.69    550.57 o 
 -26  12   9     7336.38     7770.71    484.82 o 
 -24  12   9    12992.18    12048.96    601.56 o 
 -22  12   9    29353.72    28682.66   1059.97 o 
 -20  12   9        4.92      196.58    277.38 o 
 -18  12   9    50363.57    50549.71   1924.25 o 
 -16  12   9     7862.30     8071.05    388.55 o 
 -14  12   9    20531.06    18570.09    659.07 o 
 -12  12   9    11308.73    11937.61    546.15 o 
 -10  12   9     1589.61     1154.03    180.93 o 
  -8  12   9     4581.08     4366.97    275.32 o 
  -6  12   9     3108.77     3387.53    223.09 o 
  -4  12   9     3688.06     3643.43    257.16 o 
  -2  12   9    12395.06    12075.86    456.20 o 
   0  12   9     1416.63     1405.98    211.43 o 
   2  12   9     8196.21     7380.65    365.32 o 
   4  12   9     1185.19     1010.97    236.39 o 
   6  12   9     7120.67     6844.66    373.60 o 
   8  12   9     9071.12     9331.66    470.30 o 
  10  12   9      929.19      737.16    311.21 o 
  12  12   9     5921.29     5217.19    651.11 o 
  14  12   9      196.70      257.55    219.73 o 
  16  12   9     9379.30     8892.52    463.81 o 
  18  12   9     3362.17     3641.17    322.81 o 
  20  12   9      174.14      248.92    241.08 o 
  22  12   9     1892.14     1376.07    257.89 o 
  24  12   9        5.96        0.00    224.84 o 
 -31  13   9     3184.44     2663.95    350.45 o 
 -29  13   9     1489.05     1964.59    341.96 o 
 -27  13   9     3322.60     2885.00    362.63 o 
 -25  13   9       17.62        0.00    271.64 o 
 -23  13   9     8671.05     8469.38    495.99 o 
 -21  13   9      700.66      536.44    306.06 o 
 -19  13   9      255.78      219.03    287.81 o 
 -17  13   9       31.15      141.11    277.29 o 
 -15  13   9     4094.46     4828.29    305.81 o 
 -13  13   9     1349.69      866.15    236.11 o 
 -11  13   9      176.09        0.00    207.24 o 
  -9  13   9      330.36      227.53    174.13 o 
  -7  13   9     1569.04     1261.88    211.70 o 
  -5  13   9     1190.67     1024.15    205.67 o 
  -3  13   9      503.78      741.87    203.02 o 
  -1  13   9       91.98       50.55    192.08 o 
   1  13   9     1683.40     1234.41    221.81 o 
   3  13   9       60.23       69.21    224.07 o 
   5  13   9    11034.38    11500.83    623.31 o 
   7  13   9     4989.35     4641.66    349.79 o 
   9  13   9      460.81      135.33    224.57 o 
  11  13   9    13753.24    13708.40    575.27 o 
  13  13   9     2806.96     3643.94    330.12 o 
  15  13   9     2417.89     2059.64    341.61 o 
  17  13   9    10038.66    10412.35    515.59 o 
  19  13   9      261.84       77.95    241.23 o 
  21  13   9     4431.87     3894.16    371.24 o 
 -28  14   9      108.62      364.41    313.08 o 
 -26  14   9     5899.99     5612.48    435.45 o 
 -24  14   9      938.68      620.54    313.17 o 
 -22  14   9    10222.26    11184.17    588.57 o 
 -20  14   9     6666.49     7315.13    567.01 o 
 -18  14   9     2102.09     2296.72    456.01 o 
 -16  14   9    34408.66    36066.42   1437.37 o 
 -14  14   9     3644.14     3583.07    292.82 o 
 -12  14   9    23310.67    22787.86    775.03 o 
 -10  14   9    13264.10    15902.31    604.67 o 
  -8  14   9     8423.04     8299.24    674.67 o 
  -6  14   9    12778.90    13022.12    595.09 o 
  -4  14   9        5.68      317.23    208.13 o 
  -2  14   9    23208.91    23509.45    748.28 o 
   0  14   9    14462.01    13824.22    558.09 o 
   2  14   9     2273.91     2564.36    293.06 o 
   4  14   9     9095.16    10195.25    476.19 o 
   6  14   9      129.64       91.88    228.61 o 
   8  14   9     5713.14     5936.84    394.74 o 
  10  14   9     3088.82     3389.01    314.82 o 
  12  14   9     5995.38     6377.19    396.23 o 
  14  14   9     2966.46     3497.86    329.23 o 
  16  14   9       81.14      518.98    280.45 o 
  18  14   9     1926.49     1642.51    278.10 o 
 -23  15   9      290.89      321.42    308.08 o 
 -21  15   9       23.69      193.82    309.19 o 
 -19  15   9       47.99      179.07    309.19 o 
 -17  15   9      429.58      433.43    306.74 o 
 -15  15   9       44.96       76.69    299.56 o 
 -13  15   9      240.16      295.32    238.62 o 
 -11  15   9     5960.36     7356.79    669.85 o 
  -9  15   9     5196.14     4798.19    395.72 o 
  -7  15   9       82.24        0.00    271.03 o 
  -5  15   9     1290.20     1605.85    314.96 o 
  -3  15   9     1799.86     2358.74    254.79 o 
  -1  15   9     7636.73     7469.56    409.41 o 
   1  15   9     4566.34     6061.60    398.42 o 
   3  15   9     1643.65     2174.29    285.94 o 
   5  15   9     7048.81     6923.04    402.19 o 
   7  15   9       69.44      421.15    251.43 o 
   9  15   9    12989.87    13547.45    634.79 o 
  11  15   9     5943.93     5966.93    386.81 o 
  13  15   9     1516.32     1526.24    294.73 o 
 -18  16   9      772.64      968.72    440.77 o 
 -16  16   9     5140.30     5005.12    428.10 o 
 -14  16   9    11267.56    11213.63    901.88 o 
 -12  16   9     1271.05     1125.20    424.73 o 
 -10  16   9     7591.73     8010.19   1085.67 o 
  -8  16   9     3014.04     3463.38    368.35 o 
  -6  16   9    14958.91    17427.95    811.62 o 
  -4  16   9     8949.98    10752.60    494.49 o 
  -2  16   9     1159.50     1133.76    366.88 o 
   0  16   9     4289.96     5358.21    387.88 o 
   2  16   9      764.05      485.18    259.11 o 
   4  16   9     2320.51     2537.39    296.79 o 
   6  16   9     7774.47     8071.47    474.19 o 
 -44   0  10     1973.89     1790.20    596.73 o 
 -42   0  10     8746.50     7784.67    745.92 o 
 -40   0  10      597.72     1511.59    358.76 o 
 -38   0  10     5699.88     6060.99    712.01 o 
 -36   0  10     6888.00     6439.31    430.51 o 
 -34   0  10    23488.83    25276.07    823.86 o 
 -32   0  10    15295.09    15599.75    568.53 o 
 -30   0  10    19940.96    21589.76    808.18 o 
 -28   0  10     6393.60     6995.34    339.06 o 
 -26   0  10    36012.51    31035.36   1028.82 o 
 -24   0  10    20994.80    24282.03    999.36 o 
 -22   0  10     6594.01     9408.28    460.01 o 
 -20   0  10    97889.76    89496.80   5587.63 o 
 -18   0  10    18925.11    19355.37    721.55 o 
 -16   0  10    50284.48    47959.39   1426.41 o 
 -14   0  10     1704.55     2018.29    440.77 o 
 -12   0  10   104596.01   113816.36   3461.26 o 
 -10   0  10    25719.24    28798.28   1028.43 o 
  -8   0  10      147.86      214.71    142.87 o 
  -6   0  10    85992.21   109918.45   7051.13 o 
  -4   0  10     1939.39     2424.81    200.72 o 
  -2   0  10     1224.76     1775.47    165.95 o 
   0   0  10    51967.51    56519.28   2680.16 o 
   2   0  10     3218.21     5493.84    350.00 o 
   4   0  10    15238.81    17438.34    743.87 o 
   6   0  10      554.77     2060.77    316.62 o 
   8   0  10    35882.14    35615.02   1027.41 o 
  10   0  10     4834.75     6431.83    390.79 o 
  12   0  10    82628.44    80594.73   3310.52 o 
  14   0  10    16349.08    16379.00   1485.48 o 
  16   0  10    63614.71    61134.65   3031.14 o 
  18   0  10     8215.95     9100.92    378.13 o 
  20   0  10      270.84        0.00    204.96 o 
  22   0  10    19491.58    17999.44    817.58 o 
  24   0  10       78.16        0.00    501.80 o 
  26   0  10    18273.17    19163.30   1396.90 o 
  28   0  10     3990.02     4516.19    718.79 o 
  30   0  10    17845.33    16098.25   1207.03 o 
  32   0  10      386.19       94.93    678.11 o 
  34   0  10      453.38      800.17    691.67 o 
  36   0  10     5746.00     5858.84    854.41 o 
 -47   1  10     7466.16     7526.98    854.41 o 
 -45   1  10     8247.06     7716.85    854.41 o 
 -43   1  10      856.66      545.13    447.55 o 
 -41   1  10    25012.93    24811.26   1083.15 o 
 -39   1  10     6577.96     6855.52    372.87 o 
 -37   1  10     8684.93     8609.17    394.94 o 
 -35   1  10     7778.21     7389.58    327.03 o 
 -33   1  10     6067.69     5969.48    246.67 o 
 -31   1  10    24016.32    24183.77    609.93 o 
 -29   1  10     2172.49     1733.39    149.23 o 
 -27   1  10     9639.73     8415.76    301.87 o 
 -25   1  10    10651.57    10314.01    300.49 o 
 -23   1  10     7031.49     6946.32    233.23 o 
 -21   1  10    17863.85    20062.52    630.78 o 
 -19   1  10     3517.48     3573.56    138.93 o 
 -17   1  10    13796.64    14006.03    447.81 o 
 -15   1  10      340.03      333.00     94.58 o 
 -13   1  10    22207.70    21936.39    497.09 o 
 -11   1  10    31792.32    36633.13   1368.98 o 
  -9   1  10      700.43      752.69    156.68 o 
  -7   1  10     4549.99     4439.39    352.71 o 
  -5   1  10     2715.64     2701.51    206.61 o 
  -3   1  10    47487.17    55545.81   2013.95 o 
  -1   1  10      514.83      214.64     93.77 o 
   1   1  10    56786.49    62321.20   1288.62 o 
   3   1  10    40633.31    40266.87    969.67 o 
   5   1  10     1864.23     1869.05    132.21 o 
   7   1  10    58406.58    54961.92   1149.12 o 
   9   1  10    17741.75    18648.25    482.60 o 
  11   1  10    39965.11    41097.80   1418.24 o 
  13   1  10    58266.39    56534.59   1333.44 o 
  15   1  10      508.42      480.16    114.43 o 
  17   1  10    20221.25    17596.92    541.83 o 
  19   1  10    26525.42    23385.27    685.85 o 
  21   1  10       41.10       33.15    196.24 o 
  23   1  10     6469.67     6615.69    361.95 o 
  25   1  10     1248.52     1096.32    247.69 o 
  27   1  10      308.98      199.28    406.81 o 
  29   1  10     5102.44     5112.71    517.85 o 
  31   1  10      974.90      673.77    464.44 o 
  33   1  10     3125.90     3055.55    516.79 o 
  35   1  10      284.92      492.08    507.18 o 
  37   1  10      399.57       79.78    488.80 o 
 -48   2  10      545.38       54.25    610.30 o 
 -46   2  10       79.51       19.86    402.43 o 
 -44   2  10     2173.54     1973.20    441.13 o 
 -42   2  10     4204.50     4158.29    493.81 o 
 -40   2  10     4201.77     5282.01    455.44 o 
 -38   2  10     4254.58     4426.23    475.12 o 
 -36   2  10      562.56     1588.40    671.67 o 
 -34   2  10     2654.38     2160.30    258.41 o 
 -32   2  10     1260.46     1103.90    188.40 o 
 -30   2  10     5111.97     5493.89    237.79 o 
 -28   2  10     5532.02     6269.31    334.06 o 
 -26   2  10      608.67      673.86    128.36 o 
 -24   2  10     3502.00     3438.56    221.38 o 
 -22   2  10    17046.44    17691.65    434.72 o 
 -20   2  10      103.23       55.03     96.02 o 
 -18   2  10      480.87      417.45     99.26 o 
 -16   2  10     1632.40     1323.14    114.23 o 
 -14   2  10    10461.07    11852.69    365.33 o 
 -12   2  10     3940.72     4390.20    184.07 o 
 -10   2  10     5476.94     7359.20    675.90 o 
  -8   2  10    27221.82    32732.28   1260.61 o 
  -6   2  10     9858.46    11983.71    313.37 o 
  -4   2  10    59722.33    72143.31   1901.29 o 
  -2   2  10       29.38       62.92     99.35 o 
   0   2  10     8896.33     9739.55    205.49 o 
   2   2  10     1897.17     2840.55    185.17 o 
   4   2  10     4820.44     4807.84    228.76 o 
   6   2  10     2295.76     2808.14    118.30 o 
   8   2  10     1696.78     1572.31    141.50 o 
  10   2  10      540.38      887.49    221.66 o 
  12   2  10       21.86      154.28    101.85 o 
  14   2  10      144.17      113.76     75.88 o 
  16   2  10     4766.04     3562.34    317.80 o 
  18   2  10     2143.98     2022.76    260.59 o 
  20   2  10      414.27      353.55    163.77 o 
  22   2  10     2583.33     2225.70    250.73 o 
  24   2  10     2888.26     2647.49    361.90 o 
  26   2  10      321.34      423.76    298.07 o 
  28   2  10     2505.74     2298.94    285.38 o 
  30   2  10      546.66      788.03    455.44 o 
  32   2  10     2349.24     2942.97    512.99 o 
  34   2  10        1.51       20.54    483.65 o 
  36   2  10        7.35      746.28    536.78 o 
 -47   3  10       12.38        0.00    417.08 o 
 -45   3  10     2594.37     2541.43    515.36 o 
 -43   3  10     1116.92      952.19    411.03 o 
 -41   3  10     1271.15      904.79    401.41 o 
 -39   3  10     1634.55     1348.97    313.01 o 
 -37   3  10      701.75      316.22    269.98 o 
 -35   3  10     2267.38     2421.08    298.16 o 
 -33   3  10      238.87      264.44    206.69 o 
 -31   3  10     2361.40     2063.46    192.19 o 
 -29   3  10     2247.37     1858.93    178.73 o 
 -27   3  10     4151.02     3839.19    207.58 o 
 -25   3  10     1886.06     1858.11    160.51 o 
 -23   3  10    15137.60    15362.70    432.70 o 
 -21   3  10    26729.01    26242.98    721.53 o 
 -19   3  10     5802.97     5935.19    183.81 o 
 -17   3  10     1019.78      543.88    168.03 o 
 -15   3  10       80.90       93.71    121.99 o 
 -13   3  10    30051.36    29770.35    906.10 o 
 -11   3  10     7706.50     7211.20    245.86 o 
  -9   3  10    12022.32    12625.98    321.11 o 
  -7   3  10    21366.29    23629.45    658.26 o 
  -5   3  10     1160.35     1386.43    188.82 o 
  -3   3  10    18752.31    19013.24    439.60 o 
  -1   3  10    12622.07    12788.63    362.63 o 
   1   3  10     3252.08     2720.00    128.77 o 
   3   3  10     1579.55     1547.92    114.97 o 
   5   3  10    12961.57    14065.53    396.74 o 
   7   3  10      493.21      428.43    138.49 o 
   9   3  10     5289.04     5618.17    265.26 o 
  11   3  10     1776.29     1498.83    181.96 o 
  13   3  10     6025.20     5453.41    353.00 o 
  15   3  10      309.99      229.38    130.66 o 
  17   3  10      184.18       88.71    156.19 o 
  19   3  10     3906.40     4200.69    284.77 o 
  21   3  10     8910.70     8237.92    355.81 o 
  23   3  10      127.84       43.96    177.30 o 
  25   3  10     7454.11     7113.20    399.68 o 
  27   3  10      138.13      155.99    236.59 o 
  29   3  10     4039.95     3644.26    318.74 o 
  31   3  10       70.74      738.51    596.73 o 
  33   3  10      268.51      916.83    650.98 o 
  35   3  10        1.92        0.00    478.34 o 
 -46   4  10       37.07       48.55    421.63 o 
 -44   4  10     1947.87     2247.86    463.26 o 
 -42   4  10     6948.75     7352.59    565.80 o 
 -40   4  10      707.54      824.39    310.07 o 
 -38   4  10     3314.29     3445.61    364.70 o 
 -36   4  10     2557.56     2554.26    334.57 o 
 -34   4  10     9623.72    11045.36    497.39 o 
 -32   4  10    16816.31    17249.64    606.66 o 
 -30   4  10     8777.71     8691.64    314.61 o 
 -28   4  10      296.61      579.19    184.05 o 
 -26   4  10    13205.64    12974.46    410.11 o 
 -24   4  10     1704.04     1718.70    168.87 o 
 -22   4  10    75586.45    81956.46   1969.77 o 
 -20   4  10     1417.15     1595.14    155.39 o 
 -18   4  10     2099.12     1887.75    164.36 o 
 -16   4  10     4261.13     5113.07    314.63 o 
 -14   4  10     4016.34     3051.49    178.24 o 
 -12   4  10    38386.33    40742.33   1012.20 o 
 -10   4  10    30542.26    34839.04    914.55 o 
  -8   4  10    54834.89    58001.90   1288.93 o 
  -6   4  10     7262.37     7311.52    321.33 o 
  -4   4  10    42895.54    52870.91   1084.53 o 
  -2   4  10    26814.88    29238.71    589.74 o 
   0   4  10    38040.96    44836.73   1207.96 o 
   2   4  10   128036.27   134497.44   3226.42 o 
   4   4  10    20305.21    21008.54    407.42 o 
   6   4  10   103047.20   105214.53   2325.47 o 
   8   4  10    26847.07    27031.95    780.98 o 
  10   4  10     2536.18     3481.75    178.16 o 
  12   4  10    43091.54    39970.53    952.89 o 
  14   4  10     5339.33     5369.58    271.13 o 
  16   4  10     9261.38     9636.71    375.50 o 
  18   4  10     8297.82     8043.39    336.77 o 
  20   4  10     8116.48     8154.16    350.71 o 
  22   4  10    20763.79    20730.59    810.42 o 
  24   4  10     1370.81      960.61    205.44 o 
  26   4  10     1665.83     1320.57    271.81 o 
  28   4  10     1853.35     1913.51    278.68 o 
  30   4  10     2677.16     2478.87    414.85 o 
  32   4  10    12871.13    13362.55    584.69 o 
  34   4  10     1643.38     1753.29    806.95 o 
  36   4  10     1272.68     2276.27    540.24 o 
 -45   5  10     2792.83     3706.36    502.85 o 
 -43   5  10     4575.16     4205.89    512.45 o 
 -41   5  10    10061.06    10928.27    742.28 o 
 -39   5  10      892.25      703.92    316.78 o 
 -37   5  10    27742.10    28953.50   1082.81 o 
 -35   5  10    11963.91    12676.03    695.22 o 
 -33   5  10     3908.05     3921.72    330.53 o 
 -31   5  10    22299.27    21300.97    823.02 o 
 -29   5  10     2536.45     2386.81    193.75 o 
 -27   5  10    48383.02    48833.65   1239.69 o 
 -25   5  10    10912.07    10184.23    335.01 o 
 -23   5  10    12620.29    12363.48    371.32 o 
 -21   5  10    15614.14    16000.81    499.49 o 
 -19   5  10    10436.29    10417.58    374.13 o 
 -17   5  10    80854.12    76983.23   1743.69 o 
 -15   5  10     8883.84     8266.54    328.55 o 
 -13   5  10    14885.24    12966.03    440.60 o 
 -11   5  10     2272.06     2372.19    143.93 o 
  -9   5  10    24120.29    22262.44    552.37 o 
  -7   5  10    25910.69    22423.79    617.69 o 
  -5   5  10     2372.92     1729.67    140.97 o 
  -3   5  10    38860.36    42311.15   1033.34 o 
  -1   5  10    11152.70    11868.28    336.03 o 
   1   5  10    26066.42    27185.74    670.71 o 
   3   5  10    31369.51    31332.17    686.86 o 
   5   5  10     1733.05     1741.47    144.57 o 
   7   5  10    15824.25    14344.51    486.46 o 
   9   5  10     1625.50     1431.64    169.95 o 
  11   5  10     1446.55     1285.79    163.01 o 
  13   5  10      301.33      280.37    168.35 o 
  15   5  10      404.32      338.91    171.61 o 
  17   5  10     4287.65     3506.54    229.54 o 
  19   5  10      110.24       12.60    172.58 o 
  21   5  10     2015.00     2177.01    219.06 o 
  23   5  10      939.16      886.59    198.09 o 
  25   5  10     4347.58     4576.10    330.82 o 
  27   5  10     3131.89     3419.36    649.32 o 
  29   5  10     1032.92      890.28    260.75 o 
  31   5  10       70.89      134.00    252.55 o 
  33   5  10       12.35       64.77    247.32 o 
  35   5  10      108.59       62.27    250.84 o 
 -44   6  10     2114.53     1884.79    372.94 o 
 -42   6  10     3279.06     3651.19    445.03 o 
 -40   6  10     1419.50     1594.50    348.15 o 
 -38   6  10     5656.19     5873.62    498.39 o 
 -36   6  10    20739.38    21959.69    843.77 o 
 -34   6  10      309.42       82.52    284.26 o 
 -32   6  10    15856.83    18437.86   1203.50 o 
 -30   6  10    21329.61    22367.72    843.68 o 
 -28   6  10    28484.81    30054.22   1074.19 o 
 -26   6  10    22167.36    22421.80    638.24 o 
 -24   6  10     1782.27     1557.87    176.46 o 
 -22   6  10     1100.86     1321.86    168.68 o 
 -20   6  10     1248.17     1197.24    160.79 o 
 -18   6  10     2242.57     2865.30    181.06 o 
 -16   6  10    18698.44    16458.82    482.28 o 
 -14   6  10      608.69      431.86    135.93 o 
 -12   6  10      121.38       86.11    130.92 o 
 -10   6  10     3820.83     3414.29    181.67 o 
  -8   6  10     4113.08     3821.58    182.55 o 
  -6   6  10      771.76      800.26    143.98 o 
  -4   6  10     1395.41     1727.11    169.27 o 
  -2   6  10     7309.59     6859.79    215.37 o 
   0   6  10     3137.93     3857.96    140.34 o 
   2   6  10     2884.62     2440.73    177.91 o 
   4   6  10     1606.32     1094.12    207.89 o 
   6   6  10     4058.78     3216.64    223.53 o 
   8   6  10     3413.67     3073.97    174.38 o 
  10   6  10     1679.05     1637.72    155.27 o 
  12   6  10     1182.29     1058.79    276.01 o 
  14   6  10     3249.92     2506.83    215.64 o 
  16   6  10     1329.49     1052.33    191.27 o 
  18   6  10     4850.30     4892.15    276.76 o 
  20   6  10     1557.10     1679.36    214.08 o 
  22   6  10     7915.11     6605.98    330.82 o 
  24   6  10    15474.55    15531.24    556.56 o 
  26   6  10     2605.88     3252.33    262.30 o 
  28   6  10    10156.76    10266.12    712.95 o 
  30   6  10      543.25      365.32    250.76 o 
  32   6  10     8605.32     9168.51    540.11 o 
  34   6  10     1417.21      793.16    270.35 o 
 -43   7  10     1842.20     1291.04    358.26 o 
 -41   7  10     5350.30     5801.82    456.96 o 
 -39   7  10        9.63      580.32    443.66 o 
 -37   7  10      370.22      709.15    300.22 o 
 -35   7  10     8563.64     8873.18    742.45 o 
 -33   7  10     1758.67     1655.81    309.28 o 
 -31   7  10    37027.12    37096.25   1288.54 o 
 -29   7  10     6617.92     6719.76    439.60 o 
 -27   7  10     5607.52     5801.34    494.71 o 
 -25   7  10      903.42      674.57    200.03 o 
 -23   7  10     4295.55     4312.60    218.96 o 
 -21   7  10     6499.25     6698.82    300.76 o 
 -19   7  10     1476.99     1357.66    233.41 o 
 -17   7  10     2134.02     1953.98    187.73 o 
 -15   7  10     6950.76     6348.98    229.39 o 
 -13   7  10    10875.91     8974.94    349.51 o 
 -11   7  10      480.82      241.78    131.87 o 
  -9   7  10       20.37      108.75    131.50 o 
  -7   7  10      128.68       98.91    133.81 o 
  -5   7  10    12910.64    13206.24    406.14 o 
  -3   7  10     4703.50     4480.28    207.82 o 
  -1   7  10     3042.48     3033.00    185.91 o 
   1   7  10     5877.17     6291.00    295.54 o 
   3   7  10     1363.24     1512.61    174.46 o 
   5   7  10     3682.52     3793.94    236.54 o 
   7   7  10    16930.46    16225.00    574.57 o 
   9   7  10     2300.24     1993.68    195.36 o 
  11   7  10      660.51      909.72    454.15 o 
  13   7  10     3372.82     3049.81    256.92 o 
  15   7  10       26.25        0.00    164.50 o 
  17   7  10      640.20      588.91    186.73 o 
  19   7  10      203.28      143.14    183.56 o 
  21   7  10      844.30      559.65    203.00 o 
  23   7  10      195.24       73.41    181.20 o 
  25   7  10      363.58      203.72    197.40 o 
  27   7  10      490.21      456.98    209.02 o 
  29   7  10      287.67      208.83    251.40 o 
  31   7  10      639.59      801.75    267.27 o 
  33   7  10       60.55      137.16    251.85 o 
 -42   8  10     1173.22     1226.66    358.57 o 
 -40   8  10     1817.37     1689.66    356.81 o 
 -38   8  10     5043.09     4942.44    522.42 o 
 -36   8  10      113.96        0.00    302.88 o 
 -34   8  10    33528.98    32968.46   1224.08 o 
 -32   8  10       64.56      538.62    280.64 o 
 -30   8  10     6284.69     5402.14    384.90 o 
 -28   8  10     4230.04     3975.75    341.16 o 
 -26   8  10    14908.43    15124.79    653.10 o 
 -24   8  10    32149.33    33553.86   1071.09 o 
 -22   8  10      546.61     1845.90    248.61 o 
 -20   8  10    37232.34    39397.77   1014.77 o 
 -18   8  10    11305.70    11841.19    427.35 o 
 -16   8  10     8205.31     8931.32    314.28 o 
 -14   8  10    17632.97    16970.03    484.51 o 
 -12   8  10    35172.96    37550.06    896.75 o 
 -10   8  10      540.94      689.90    155.14 o 
  -8   8  10    36833.89    37897.36    984.93 o 
  -6   8  10      250.95      397.68    187.92 o 
  -4   8  10    15661.40    15014.55    424.37 o 
  -2   8  10    38616.70    38223.89   1015.62 o 
   0   8  10    12621.66    12870.47    484.35 o 
   2   8  10    29383.86    28853.57    723.48 o 
   4   8  10     6876.23     6871.99    333.92 o 
   6   8  10    14475.99    14104.65    655.32 o 
   8   8  10     4759.38     5150.42    302.03 o 
  10   8  10      925.05     1136.95    234.90 o 
  12   8  10    19853.15    19538.73    648.23 o 
  14   8  10     2885.22     2551.14    331.24 o 
  16   8  10     1002.05      922.76    187.38 o 
  18   8  10     2169.91     2304.25    226.94 o 
  20   8  10       16.57       49.45    188.47 o 
  22   8  10     1019.75      923.75    206.63 o 
  24   8  10     1767.46     1435.81    222.71 o 
  26   8  10     3789.87     3613.61    275.90 o 
  28   8  10       29.57      130.46    212.94 o 
  30   8  10      916.02      482.45    263.98 o 
  32   8  10     1349.79     1129.87    290.08 o 
 -41   9  10     3857.92     4774.10    426.50 o 
 -39   9  10       69.22      264.20    327.76 o 
 -37   9  10     1763.48     1098.83    339.74 o 
 -35   9  10       31.60      152.47    302.03 o 
 -33   9  10     5457.78     5819.71    425.45 o 
 -31   9  10      155.42        0.00    257.37 o 
 -29   9  10       10.97        0.00    250.89 o 
 -27   9  10     1816.65     1536.34    286.32 o 
 -25   9  10     5833.25     4861.95    351.09 o 
 -23   9  10     9737.03     9405.62    423.75 o 
 -21   9  10     9142.56     9245.97    537.84 o 
 -19   9  10      334.41      250.22    155.37 o 
 -17   9  10     5867.81     6265.85    296.32 o 
 -15   9  10     3051.89     2721.32    180.27 o 
 -13   9  10    14897.30    14161.19    396.52 o 
 -11   9  10    18000.62    18589.24    583.18 o 
  -9   9  10     1551.37     1383.90    188.46 o 
  -7   9  10     9816.04     9866.53    325.99 o 
  -5   9  10      331.24      334.63    155.59 o 
  -3   9  10     5062.24     4448.84    420.47 o 
  -1   9  10     5821.85     5489.00    373.32 o 
   1   9  10      528.26      387.99    152.07 o 
   3   9  10      242.81      217.42    167.31 o 
   5   9  10      477.79      630.07    212.71 o 
   7   9  10     1197.24     1349.64    216.95 o 
   9   9  10     1574.43     1778.32    274.51 o 
  11   9  10     4573.22     3896.11    304.68 o 
  13   9  10      505.38      347.70    215.17 o 
  15   9  10      184.68       46.16    193.09 o 
  17   9  10     1090.90     1028.57    211.02 o 
  19   9  10      560.69      318.18    195.47 o 
  21   9  10      770.48      503.21    209.84 o 
  23   9  10     1025.56     1045.31    219.80 o 
  25   9  10     1277.83      854.37    226.90 o 
  27   9  10      935.18      865.58    229.77 o 
  29   9  10       57.61      148.58    217.58 o 
 -38  10  10     5290.40     5530.94    638.76 o 
 -36  10  10     8092.84     7522.26    500.59 o 
 -34  10  10      670.53      531.64    303.57 o 
 -32  10  10    14696.88    14459.06    667.51 o 
 -30  10  10     2348.15     1623.03    309.77 o 
 -28  10  10     8346.47     8780.32    861.22 o 
 -26  10  10     2753.27     2863.21    332.09 o 
 -24  10  10    18525.57    16500.22    694.61 o 
 -22  10  10    21921.49    23121.00    890.04 o 
 -20  10  10       12.99      558.23    215.96 o 
 -18  10  10    54647.98    53898.99   1552.44 o 
 -16  10  10    11490.93    11407.32    389.38 o 
 -14  10  10     4980.14     4236.45    230.11 o 
 -12  10  10    31556.51    33391.68    883.45 o 
 -10  10  10      150.58       79.51    154.07 o 
  -8  10  10    35747.79    36261.14    959.01 o 
  -6  10  10    18494.36    18050.93    524.89 o 
  -4  10  10    67901.35    66921.23   1630.18 o 
  -2  10  10    41831.95    41441.46   1147.39 o 
   0  10  10    12613.81    12167.11    832.49 o 
   2  10  10    14590.41    14367.10    497.14 o 
   4  10  10      676.11      535.11    188.10 o 
   6  10  10     1571.71     1699.38    240.28 o 
   8  10  10    64250.40    62340.72   1975.29 o 
  10  10  10     2257.15     2581.00    271.55 o 
  12  10  10    19526.46    17488.39    709.05 o 
  14  10  10     9448.83     9148.53    447.80 o 
  16  10  10     6493.18     6339.20    370.62 o 
  18  10  10    13687.36    12729.11    568.54 o 
  20  10  10      571.26      538.97    232.17 o 
  22  10  10    24733.09    23010.77    863.25 o 
  24  10  10     3028.54     3407.41    322.13 o 
  26  10  10     8229.08     8741.85    561.26 o 
  28  10  10     9154.97     9259.42    427.68 o 
 -37  11  10     4893.90     4099.75    407.74 o 
 -35  11  10      101.90      112.66    303.30 o 
 -33  11  10     3674.05     3896.01    384.77 o 
 -31  11  10      616.19      573.84    310.77 o 
 -29  11  10     6145.77     5217.54    400.49 o 
 -27  11  10     1132.11      940.15    295.64 o 
 -25  11  10      191.72       91.61    265.36 o 
 -23  11  10     4929.72     5023.20    400.09 o 
 -21  11  10      660.64      705.18    275.21 o 
 -19  11  10     3307.08     3045.26    251.80 o 
 -17  11  10    21393.67    22140.22    773.11 o 
 -15  11  10       44.63      202.95    156.67 o 
 -13  11  10     2327.92     2331.22    194.48 o 
 -11  11  10     2502.60     2978.27    203.24 o 
  -9  11  10      717.59      615.27    199.50 o 
  -7  11  10     2999.61     3108.58    234.91 o 
  -5  11  10     4601.28     4082.59    236.77 o 
  -3  11  10     1766.64     1547.67    212.31 o 
  -1  11  10        4.76      608.52    295.59 o 
   1  11  10     7943.07     7318.86    333.45 o 
   3  11  10     1684.62     1626.92    210.71 o 
   5  11  10     4624.46     3680.38    301.00 o 
   7  11  10      171.11      100.07    221.75 o 
   9  11  10      240.54       87.00    214.50 o 
  11  11  10      446.20      268.54    218.11 o 
  13  11  10     1827.90     1750.52    252.44 o 
  15  11  10     2105.33     1980.90    266.80 o 
  17  11  10     3041.58     3109.24    553.84 o 
  19  11  10     1575.63     1567.96    253.99 o 
  21  11  10     1529.26     1874.62    277.54 o 
  23  11  10      185.88      217.79    237.20 o 
  25  11  10     1133.89     1128.04    261.65 o 
 -34  12  10      287.82        0.00    297.79 o 
 -32  12  10      467.79      329.05    308.74 o 
 -30  12  10     5170.78     5612.70    425.57 o 
 -28  12  10      466.99      109.34    294.01 o 
 -26  12  10     1489.11     1052.26    306.89 o 
 -24  12  10     2556.56     1896.33    320.60 o 
 -22  12  10    10687.93    10618.10    561.54 o 
 -20  12  10     6683.09     6427.26    488.80 o 
 -18  12  10     1491.43     1539.77    243.22 o 
 -16  12  10    17527.47    19586.08    699.63 o 
 -14  12  10     4883.40     4353.62    290.57 o 
 -12  12  10      804.65      400.64    213.66 o 
 -10  12  10     4298.54     4271.28    230.45 o 
  -8  12  10     8278.59     8282.17    344.55 o 
  -6  12  10     8512.39     8187.01    348.10 o 
  -4  12  10      204.17       89.98    180.12 o 
  -2  12  10     3007.12     3737.59    306.98 o 
   0  12  10     2617.26     2211.49    230.02 o 
   2  12  10     1753.24     1867.46    219.71 o 
   4  12  10    16320.68    16770.51    680.42 o 
   6  12  10      196.19      125.31    230.67 o 
   8  12  10     1319.01      955.96    238.11 o 
  10  12  10       76.30      136.21    217.82 o 
  12  12  10     6675.47     6847.19    404.65 o 
  14  12  10     7450.39     6391.65    392.45 o 
  16  12  10      186.49      368.58    237.29 o 
  18  12  10     8716.36     8277.24    450.14 o 
  20  12  10      188.45      351.56    239.34 o 
  22  12  10     5111.65     4649.57    352.29 o 
 -31  13  10     1534.42     2054.01    345.46 o 
 -29  13  10     2288.25     2294.69    350.03 o 
 -27  13  10        9.87       54.72    287.20 o 
 -25  13  10     1062.93      824.01    301.00 o 
 -23  13  10       52.10        0.00    282.06 o 
 -21  13  10      390.73      454.67    297.08 o 
 -19  13  10      638.34      517.25    304.93 o 
 -17  13  10     7788.71     7061.07    376.29 o 
 -15  13  10     8972.92     8658.54    696.88 o 
 -13  13  10     4745.86     4691.24    312.46 o 
 -11  13  10      302.82      169.21    208.94 o 
  -9  13  10     1818.01     1597.27    191.12 o 
  -7  13  10     2521.02     2922.35    242.93 o 
  -5  13  10     5377.43     5632.04    309.25 o 
  -3  13  10     1890.34     1998.11    230.84 o 
  -1  13  10     2238.89     1732.79    232.12 o 
   1  13  10      698.13      926.33    243.06 o 
   3  13  10     6431.52     6702.54    398.76 o 
   5  13  10     6140.16     6308.04    371.76 o 
   7  13  10      316.38      595.63    248.33 o 
   9  13  10     6872.72     6622.70    411.02 o 
  11  13  10     3448.82     3064.35    295.39 o 
  13  13  10     1887.90     2062.37    270.47 o 
  15  13  10     7731.46     8765.89    479.58 o 
  17  13  10      144.33      322.40    225.33 o 
  19  13  10     1508.15     1574.40    268.44 o 
 -28  14  10      282.45      627.40    439.88 o 
 -26  14  10      901.43      820.29    312.74 o 
 -24  14  10     4630.54     3378.98    380.18 o 
 -22  14  10     4348.07     4519.08    397.37 o 
 -20  14  10     2892.59     2188.28    354.58 o 
 -18  14  10     7430.48     6379.55    454.68 o 
 -16  14  10      373.99      400.63    237.39 o 
 -14  14  10    10717.88    10786.44    696.88 o 
 -12  14  10     6227.01     6151.65    370.69 o 
 -10  14  10     3683.35     3698.80    359.27 o 
  -8  14  10     5011.47     5385.20    350.42 o 
  -6  14  10      336.22      240.70    203.00 o 
  -4  14  10     1242.63     1038.73    219.99 o 
  -2  14  10     4829.67     5263.52    322.96 o 
   0  14  10      310.15      780.34    238.48 o 
   2  14  10    12885.90    12891.07    575.95 o 
   4  14  10     3389.73     3596.36    309.58 o 
   6  14  10     2177.73     2039.08    263.24 o 
   8  14  10     2129.38     2103.10    271.55 o 
  10  14  10     1638.86     1719.21    268.44 o 
  12  14  10     4363.92     4369.78    344.86 o 
  14  14  10       26.70       52.47    235.02 o 
  16  14  10     1379.87     1255.92    265.05 o 
 -23  15  10     1013.12     1107.72    460.01 o 
 -21  15  10     1027.99     1038.80    334.81 o 
 -19  15  10        4.86      103.36    308.12 o 
 -17  15  10     1382.52     1268.60    356.30 o 
 -15  15  10     3399.76     3336.16    556.18 o 
 -13  15  10       23.92       75.96    273.42 o 
 -11  15  10     3629.61     3166.28    339.09 o 
  -9  15  10     1600.56     2163.50    324.98 o 
  -7  15  10     2307.49     2803.27    396.20 o 
  -5  15  10     4140.31     3771.65    372.52 o 
  -3  15  10       93.25       99.97    210.16 o 
  -1  15  10     4558.14     4415.96    338.13 o 
   1  15  10     2892.32     3209.67    309.58 o 
   3  15  10     1543.12     1443.20    272.49 o 
   5  15  10     1644.36     1556.56    263.50 o 
   7  15  10      865.43      785.09    265.05 o 
   9  15  10      801.29      892.56    272.80 o 
  11  15  10      227.68      475.43    255.47 o 
 -14  16  10       79.54      135.62    610.30 o 
 -12  16  10     6168.56     7185.18    929.57 o 
 -10  16  10      337.27      633.54    306.83 o 
  -8  16  10     8219.84     8409.34    658.70 o 
  -6  16  10     8808.31    10204.12    499.59 o 
  -4  16  10       87.05      455.94    361.02 o 
  -2  16  10    12532.02    12682.44    766.47 o 
   0  16  10     2608.64     3464.16    313.31 o 
   2  16  10     3409.45     4165.40    550.25 o 
   4  16  10     4427.65     3526.15    610.30 o 
 -45   1  11     2130.44     2047.88    610.30 o 
 -43   1  11        6.46        0.00    374.01 o 
 -41   1  11      178.62      356.79    373.64 o 
 -39   1  11       28.64      139.82    265.30 o 
 -37   1  11      303.69      555.40    219.94 o 
 -35   1  11     3935.13     3833.17    240.70 o 
 -33   1  11      399.35      416.92    175.39 o 
 -31   1  11     4183.99     4397.37    363.79 o 
 -29   1  11     2085.36     1687.96    154.00 o 
 -27   1  11     6770.24     6699.50    236.60 o 
 -25   1  11    18453.96    19049.81    480.05 o 
 -23   1  11     8195.04     8202.50    282.42 o 
 -21   1  11     2491.42     2155.80    137.25 o 
 -19   1  11     4549.15     3995.52    195.83 o 
 -17   1  11    19879.49    18267.68    556.10 o 
 -15   1  11    42326.11    44344.06   1149.12 o 
 -13   1  11      312.02      178.16     95.61 o 
 -11   1  11     6091.26     7272.03    223.40 o 
  -9   1  11      699.16      345.07    101.05 o 
  -7   1  11    18652.10    20499.90   1017.04 o 
  -5   1  11    16290.41    14936.28    734.54 o 
  -3   1  11       94.46       44.87    100.53 o 
  -1   1  11       51.58       81.12     97.31 o 
   1   1  11      478.09      600.03    140.51 o 
   3   1  11     6040.41     5819.81    205.20 o 
   5   1  11     2582.82     2596.47    171.85 o 
   7   1  11     3561.85     3134.00    154.29 o 
   9   1  11      134.39      316.58    147.59 o 
  11   1  11     2506.44     2552.37    189.43 o 
  13   1  11    21443.18    21795.15    576.84 o 
  15   1  11       87.76      132.71    132.62 o 
  17   1  11     2605.26     2523.29    175.67 o 
  19   1  11       16.91       24.25    154.23 o 
  21   1  11     1239.10      893.01    227.62 o 
  23   1  11      466.87      381.05    303.99 o 
  25   1  11     5060.74     4795.84    375.22 o 
  27   1  11    13898.39    13754.26    795.96 o 
  29   1  11       11.80      237.11    434.37 o 
  31   1  11       35.32        0.00    460.01 o 
  33   1  11     1146.05     1547.08    569.61 o 
  35   1  11      256.97      310.28    512.99 o 
 -46   2  11     1995.07     2358.07    455.44 o 
 -44   2  11      401.46      430.27    440.77 o 
 -42   2  11       43.63       13.91    373.64 o 
 -40   2  11     4075.13     4051.11    440.82 o 
 -38   2  11     4062.83     4255.40    311.25 o 
 -36   2  11     6927.70     7520.08    385.72 o 
 -34   2  11    10002.69    10575.88    380.00 o 
 -32   2  11     4504.86     5604.47    248.73 o 
 -30   2  11     7814.64    10506.53    781.05 o 
 -28   2  11      464.21      732.61    191.20 o 
 -26   2  11    21464.30    20061.87    543.69 o 
 -24   2  11     5316.52     6518.73    258.15 o 
 -22   2  11     4861.25     5687.78    416.88 o 
 -20   2  11    39926.64    40939.63   1331.97 o 
 -18   2  11    10427.10     9031.00    275.11 o 
 -16   2  11   110601.52   122230.62   2586.48 o 
 -14   2  11    20989.30    25795.54    702.48 o 
 -12   2  11   113790.42   125618.52   3028.23 o 
 -10   2  11    36271.64    40886.37   1471.15 o 
  -8   2  11    85858.05   102227.26   3192.65 o 
  -6   2  11   358759.84   416831.13  10571.43 o 
  -4   2  11    16661.36    22120.85    626.67 o 
  -2   2  11    45128.17    50063.38   1397.84 o 
   0   2  11     5160.38     8021.48    239.58 o 
   2   2  11    58346.00    60749.96   1509.46 o 
   4   2  11   105498.64   108367.38   2668.68 o 
   6   2  11     5948.38     7047.19    235.99 o 
   8   2  11   129664.09   138435.78   3041.72 o 
  10   2  11    10876.95    10691.93    480.90 o 
  12   2  11    51960.98    52316.96   1236.29 o 
  14   2  11    40314.41    35937.83    861.40 o 
  16   2  11        6.37      329.77    146.90 o 
  18   2  11    10942.38    10394.73    630.32 o 
  20   2  11     2607.85     1787.93    202.95 o 
  22   2  11    24492.96    24234.84    881.41 o 
  24   2  11      894.94      818.24    272.78 o 
  26   2  11       84.65      237.57    234.28 o 
  28   2  11     5378.67     5671.97    541.76 o 
  30   2  11       78.91      225.54    440.82 o 
  32   2  11     5182.11     6022.47    599.31 o 
  34   2  11     5063.21     4409.55    560.95 o 
 -47   3  11     4758.01     4388.80    537.03 o 
 -45   3  11     4829.60     4927.31    549.27 o 
 -43   3  11     1781.62     1081.19    412.03 o 
 -41   3  11    18426.46    17861.24    773.61 o 
 -39   3  11     6633.94     6900.15    440.77 o 
 -37   3  11     9188.42     9753.17    502.58 o 
 -35   3  11     5343.12     5591.17    413.04 o 
 -33   3  11     9008.55     9353.28    386.88 o 
 -31   3  11    29081.21    29238.04    808.98 o 
 -29   3  11      109.74       57.70    151.95 o 
 -27   3  11    20065.01    18879.71    600.68 o 
 -25   3  11    16338.19    15499.05    465.43 o 
 -23   3  11     4323.86     3894.05    204.71 o 
 -21   3  11    46933.74    47059.94   1245.07 o 
 -19   3  11    18714.90    16752.64    477.73 o 
 -17   3  11    12161.87    12258.30    347.46 o 
 -15   3  11     9510.83     9131.99    324.65 o 
 -13   3  11    19813.89    18825.56    555.19 o 
 -11   3  11    54210.67    56157.69   1303.91 o 
  -9   3  11     6753.35     6440.28    255.40 o 
  -7   3  11      682.39     1056.74    126.49 o 
  -5   3  11     5153.91     5632.95    230.75 o 
  -3   3  11    50513.61    57665.80   1258.46 o 
  -1   3  11    47530.33    46927.14   1068.53 o 
   1   3  11      332.53      507.83    164.77 o 
   3   3  11     4952.32     4632.53    182.76 o 
   5   3  11    11752.23    12747.08    348.11 o 
   7   3  11    27587.25    28499.69    654.73 o 
   9   3  11      595.68      433.39    182.88 o 
  11   3  11     1572.45     2364.52    228.73 o 
  13   3  11      125.38       55.19    106.52 o 
  15   3  11     4212.28     4880.57    265.64 o 
  17   3  11    16123.42    15538.04    775.18 o 
  19   3  11     4167.98     3471.02    438.23 o 
  21   3  11     1699.25     2186.91    211.15 o 
  23   3  11    10350.26     9649.96    487.02 o 
  25   3  11      581.27      688.24    334.84 o 
  27   3  11     5053.01     5049.29    340.02 o 
  29   3  11      672.91      440.44    262.76 o 
  31   3  11     5008.27     5384.71    584.98 o 
  33   3  11     1627.37     2077.55    603.51 o 
  35   3  11       64.94      374.21    492.14 o 
 -46   4  11     1547.69     1409.75    453.63 o 
 -44   4  11     4067.31     3826.52    489.08 o 
 -42   4  11     4102.50     4722.80    414.56 o 
 -40   4  11     1087.65     1387.82    318.66 o 
 -38   4  11        1.38       74.35    277.56 o 
 -36   4  11    23807.87    24375.75    986.42 o 
 -34   4  11     2175.32     1684.83    282.40 o 
 -32   4  11     2989.00     2850.77    244.99 o 
 -30   4  11    20731.78    20525.65    609.49 o 
 -28   4  11    25484.81    27078.55    884.75 o 
 -26   4  11    17384.26    16796.69    489.06 o 
 -24   4  11     1674.77     1695.90    215.57 o 
 -22   4  11    26391.15    27443.17    723.01 o 
 -20   4  11     7273.31     6852.40    307.56 o 
 -18   4  11     2697.33     3456.48    184.56 o 
 -16   4  11    49802.15    50804.78   1386.15 o 
 -14   4  11       22.87      227.42    123.36 o 
 -12   4  11     2986.08     1879.39    180.73 o 
 -10   4  11    16105.96    16170.54    430.71 o 
  -8   4  11     1855.85     2799.37    218.91 o 
  -6   4  11    16697.68    15326.41    443.64 o 
  -4   4  11    88451.45   105521.67   2504.35 o 
  -2   4  11   185816.75   202413.69   4749.15 o 
   0   4  11    92264.66    96476.66   2167.29 o 
   2   4  11    15999.28    16843.70    435.07 o 
   4   4  11    62399.21    69444.07   1503.98 o 
   6   4  11      402.27      843.12    151.63 o 
   8   4  11    26585.84    25446.01    798.67 o 
  10   4  11    60167.16    59874.61   1671.29 o 
  12   4  11     3774.45     3368.98    224.41 o 
  14   4  11      456.57      518.16    205.54 o 
  16   4  11     5194.58     5364.74    267.63 o 
  18   4  11    11161.47    12352.96    792.80 o 
  20   4  11    13534.24    11797.49    545.70 o 
  22   4  11     3262.43     3406.49    247.78 o 
  24   4  11    18907.44    17207.84    685.38 o 
  26   4  11        4.02      130.72    226.61 o 
  28   4  11     2955.88     2989.07    324.13 o 
  30   4  11     2549.06     2640.75    310.15 o 
  32   4  11     3314.09     3608.67    344.38 o 
  34   4  11      230.92        0.00    482.51 o 
 -45   5  11       23.90        0.00    416.75 o 
 -43   5  11     1857.75     2425.20    366.13 o 
 -41   5  11     2582.28     2124.49    497.55 o 
 -39   5  11     2600.95     2771.96    350.79 o 
 -37   5  11     8630.15     8843.64    507.43 o 
 -35   5  11     1548.44      974.47    289.18 o 
 -33   5  11    14598.00    15965.72    653.82 o 
 -31   5  11      171.15      134.01    258.73 o 
 -29   5  11     1912.75     1610.71    189.36 o 
 -27   5  11    16103.05    15560.36    468.59 o 
 -25   5  11     2710.37     2880.47    198.18 o 
 -23   5  11    20719.77    21355.21    585.18 o 
 -21   5  11      102.94      134.73    146.52 o 
 -19   5  11     7317.71     6928.39    284.90 o 
 -17   5  11     2075.10     1798.59    154.12 o 
 -15   5  11     1165.53      951.49    195.44 o 
 -13   5  11     2070.08     2009.83    163.98 o 
 -11   5  11       12.88      210.98    135.82 o 
  -9   5  11     2481.28     1915.33    252.56 o 
  -7   5  11     9768.08    10669.00    371.89 o 
  -5   5  11     2341.00     2734.08    185.91 o 
  -3   5  11     2386.33     2480.59    229.56 o 
  -1   5  11    14136.25    14999.01    403.12 o 
   1   5  11    22477.68    24376.96    608.40 o 
   3   5  11       45.92      134.61    112.51 o 
   5   5  11       33.61       23.91     87.93 o 
   7   5  11       53.40       32.73     99.33 o 
   9   5  11     8872.57     7925.52    253.15 o 
  11   5  11    10333.18    10524.99    388.09 o 
  13   5  11     7078.89     7015.32    445.43 o 
  15   5  11       29.16      250.59    201.54 o 
  17   5  11     6209.41     5708.11    294.27 o 
  19   5  11      576.40      303.09    185.96 o 
  21   5  11     3275.89     3548.92    315.16 o 
  23   5  11        4.11       27.12    188.39 o 
  25   5  11     6707.00     7116.79    370.71 o 
  27   5  11     8083.82     7302.99    402.93 o 
  29   5  11       72.44      230.32    265.26 o 
  31   5  11     1304.23     1702.30    313.15 o 
  33   5  11      666.79      772.64    316.56 o 
 -44   6  11     4485.07     4782.44    442.95 o 
 -42   6  11      232.01      148.23    317.97 o 
 -40   6  11     4613.86     4234.20    393.42 o 
 -38   6  11     1671.30     1497.03    338.21 o 
 -36   6  11     1547.72     1941.81    320.54 o 
 -34   6  11     2318.27     2712.51    341.16 o 
 -32   6  11     1532.42     1867.54    350.68 o 
 -30   6  11     1786.93     1514.98    288.30 o 
 -28   6  11    22976.72    24674.88    683.00 o 
 -26   6  11      164.58      182.37    170.30 o 
 -24   6  11       65.82      124.21    152.85 o 
 -22   6  11     1720.74     1651.32    181.92 o 
 -20   6  11     2278.58     2516.29    191.59 o 
 -18   6  11      894.61      781.37    148.29 o 
 -16   6  11    17662.75    18670.30    547.47 o 
 -14   6  11     6070.09     6364.98    271.68 o 
 -12   6  11     1071.09     1213.61    165.33 o 
 -10   6  11        7.40       49.09    124.50 o 
  -8   6  11     5046.67     4410.80    222.41 o 
  -6   6  11      115.59      205.58    135.04 o 
  -4   6  11      426.14      683.28    275.55 o 
  -2   6  11      356.59      158.97    132.55 o 
   0   6  11    12186.01    13535.26    405.34 o 
   2   6  11      408.54      256.86    131.63 o 
   4   6  11      986.18      877.65    147.61 o 
   6   6  11    43404.21    46119.88   1115.98 o 
   8   6  11     3196.24     3422.66    264.78 o 
  10   6  11      509.79      534.72    173.58 o 
  12   6  11    29111.92    28012.93   1035.53 o 
  14   6  11      327.94      282.97    170.73 o 
  16   6  11     9867.28     9354.15    381.60 o 
  18   6  11     7019.64     7247.13    332.51 o 
  20   6  11     3918.31     3586.19    340.61 o 
  22   6  11     3119.19     2349.22    239.18 o 
  24   6  11     1542.91     1218.72    209.23 o 
  26   6  11    12888.77    12561.27    478.75 o 
  28   6  11     3585.50     3234.25    317.10 o 
  30   6  11       89.36       94.93    237.22 o 
  32   6  11     2447.88     2287.23    300.64 o 
 -43   7  11     1437.41     2053.89    381.67 o 
 -41   7  11     5631.38     5660.90    445.32 o 
 -39   7  11     3975.32     3699.50    388.02 o 
 -37   7  11     5018.01     4678.21    415.73 o 
 -35   7  11    14363.50    14033.43    911.83 o 
 -33   7  11       48.04      273.04    288.91 o 
 -31   7  11     7652.35     6850.39    424.80 o 
 -29   7  11     6262.38     6601.92    416.23 o 
 -27   7  11     4895.28     5037.98    290.99 o 
 -25   7  11     1386.78     1124.83    261.67 o 
 -23   7  11     3740.44     3329.60    222.27 o 
 -21   7  11    16134.58    16458.20    478.01 o 
 -19   7  11     2986.85     2927.44    204.50 o 
 -17   7  11     1095.93     1338.52    174.72 o 
 -15   7  11    10893.88    11718.11    358.08 o 
 -13   7  11      926.69      747.25    143.05 o 
 -11   7  11    12871.38    12756.05    432.70 o 
  -9   7  11      736.09      709.36    227.43 o 
  -7   7  11    12774.27    11788.01    343.41 o 
  -5   7  11    10144.23    10012.42    370.69 o 
  -3   7  11     1884.23     1740.06    176.52 o 
  -1   7  11    39096.75    36329.01    881.79 o 
   1   7  11     1043.70      920.13    153.35 o 
   3   7  11    18521.77    17870.79    601.39 o 
   5   7  11    16115.60    15026.52    441.43 o 
   7   7  11      744.08      456.39    202.57 o 
   9   7  11     6992.40     6380.53    300.85 o 
  11   7  11     3422.24     2985.69    227.97 o 
  13   7  11     5245.17     4843.03    274.78 o 
  15   7  11     4360.62     3826.39    300.92 o 
  17   7  11      265.52      737.93    326.91 o 
  19   7  11     2374.38     2607.78    237.47 o 
  21   7  11     2544.80     2564.79    234.93 o 
  23   7  11     1093.13     1139.53    210.65 o 
  25   7  11     5208.85     6016.34    375.84 o 
  27   7  11      426.79      314.95    207.81 o 
  29   7  11     7594.38     6203.59    399.85 o 
  31   7  11     2877.87     2615.69    327.18 o 
 -42   8  11      694.94      733.25    347.18 o 
 -40   8  11     3974.08     5390.88    446.88 o 
 -38   8  11       10.16       46.28    303.06 o 
 -36   8  11      780.63      549.31    316.25 o 
 -34   8  11      115.49     1114.91    812.61 o 
 -32   8  11     1315.86     1792.48    324.77 o 
 -30   8  11     2163.83     1495.15    306.96 o 
 -28   8  11     8082.10     8867.83    496.55 o 
 -26   8  11     2549.66     2499.16    311.77 o 
 -24   8  11     2544.21     2510.37    252.62 o 
 -22   8  11    10376.25    11217.51    361.07 o 
 -20   8  11    11785.88    10866.63    391.08 o 
 -18   8  11      564.38      380.28    163.92 o 
 -16   8  11     8943.71     9115.56    326.62 o 
 -14   8  11     9896.26    10382.88    351.94 o 
 -12   8  11     8868.40     9552.37    541.59 o 
 -10   8  11      894.88      896.07    188.42 o 
  -8   8  11     4432.49     4078.87    220.12 o 
  -6   8  11    15736.40    16210.06    476.73 o 
  -4   8  11        9.98      162.14    141.78 o 
  -2   8  11     8053.27     7336.34    348.47 o 
   0   8  11      235.19      432.58    148.90 o 
   2   8  11    17257.70    17029.41    503.90 o 
   4   8  11     7011.66     6794.51    317.12 o 
   6   8  11     4946.22     4950.13    333.30 o 
   8   8  11    16431.72    16256.49    676.56 o 
  10   8  11     1757.81     1811.80    232.46 o 
  12   8  11     1746.64     1307.93    225.45 o 
  14   8  11     6226.49     6699.84    385.64 o 
  16   8  11     1452.02     1201.85    207.08 o 
  18   8  11     4170.77     4111.71    262.81 o 
  20   8  11       32.11      126.22    187.01 o 
  22   8  11    15135.01    15452.44    574.92 o 
  24   8  11     6005.81     5706.79    318.06 o 
  26   8  11      321.23      549.42    218.89 o 
  28   8  11     2127.27     1907.06    258.53 o 
  30   8  11      648.22      312.74    264.51 o 
 -41   9  11     2360.59     2665.73    576.39 o 
 -39   9  11      289.12      142.00    306.36 o 
 -37   9  11     3473.29     3690.84    383.62 o 
 -35   9  11      356.14      559.89    403.68 o 
 -33   9  11       13.33       13.56    269.86 o 
 -31   9  11      682.26      743.15    298.82 o 
 -29   9  11      536.69      242.71    278.05 o 
 -27   9  11     5528.64     5001.70    367.30 o 
 -25   9  11    16150.72    15785.12    705.29 o 
 -23   9  11     1612.95     1525.11    233.63 o 
 -21   9  11     8171.51     8625.88    362.75 o 
 -19   9  11       56.59      126.24    162.50 o 
 -17   9  11    19202.57    19066.66    581.90 o 
 -15   9  11     1643.29     1126.75    172.27 o 
 -13   9  11     3575.09     3229.22    201.14 o 
 -11   9  11     1927.44     2070.20    193.46 o 
  -9   9  11     5466.34     5125.95    259.26 o 
  -7   9  11    14963.14    14466.68    427.21 o 
  -5   9  11     2175.35     2160.93    193.64 o 
  -3   9  11     2175.76     2359.47    199.85 o 
  -1   9  11      190.10      212.41    152.27 o 
   1   9  11       76.06       81.37    173.38 o 
   3   9  11     4302.23     5070.65    283.05 o 
   5   9  11     8233.22     7395.29    341.02 o 
   7   9  11     1313.47      967.16    220.00 o 
   9   9  11    14808.87    13892.76    576.11 o 
  11   9  11     1062.06      732.81    219.20 o 
  13   9  11     5408.96     4519.89    410.04 o 
  15   9  11      208.09      304.65    205.50 o 
  17   9  11    13359.17    12493.48    532.39 o 
  19   9  11     2555.44     2045.21    274.02 o 
  21   9  11     5366.77     5183.52    374.23 o 
  23   9  11     2766.06     2294.87    476.97 o 
  25   9  11     1199.04     1170.59    230.57 o 
  27   9  11     2625.27     2758.25    317.12 o 
 -38  10  11     1115.10      970.87    342.81 o 
 -36  10  11      198.30       47.26    315.72 o 
 -34  10  11     1206.02     1558.09    333.89 o 
 -32  10  11     2456.10     2427.79    317.20 o 
 -30  10  11      292.41      112.27    280.74 o 
 -28  10  11     1788.15     1771.52    323.21 o 
 -26  10  11     1034.24     1438.66    301.17 o 
 -24  10  11     9008.76     9332.68    461.45 o 
 -22  10  11     1262.02     1392.29    313.20 o 
 -20  10  11    18878.46    21439.81    766.60 o 
 -18  10  11     6419.91     6223.53    263.01 o 
 -16  10  11     2457.04     2540.99    194.39 o 
 -14  10  11       93.77       90.33    161.93 o 
 -12  10  11     1092.56     1300.92    246.73 o 
 -10  10  11      895.84     1283.44    181.59 o 
  -8  10  11      905.03      864.69    192.25 o 
  -6  10  11      872.99      900.60    172.56 o 
  -4  10  11     1349.02     1295.85    183.74 o 
  -2  10  11     5434.23     5164.79    256.26 o 
   0  10  11    14828.76    15418.40    764.89 o 
   2  10  11     1459.54     1735.51    215.16 o 
   4  10  11      477.47      603.43    196.95 o 
   6  10  11      106.18      256.34    303.36 o 
   8  10  11      584.47      795.69    331.39 o 
  10  10  11     6626.03     6553.46    374.23 o 
  12  10  11     2357.50     2420.28    263.55 o 
  14  10  11      171.02      257.23    217.29 o 
  16  10  11       20.65      123.23    207.74 o 
  18  10  11     1459.39     1413.93    394.00 o 
  20  10  11     3380.65     3880.18    326.63 o 
  22  10  11      494.65      841.52    235.17 o 
  24  10  11       28.95      177.24    226.74 o 
  26  10  11      500.96      564.24    244.34 o 
 -37  11  11      166.85      854.41    623.86 o 
 -35  11  11     3410.31     3781.13    475.66 o 
 -33  11  11     4991.81     4393.92    388.30 o 
 -31  11  11      439.09      320.11    285.72 o 
 -29  11  11       24.52       59.46    269.86 o 
 -27  11  11      693.16      619.52    292.27 o 
 -25  11  11      846.12      405.19    271.80 o 
 -23  11  11       11.23       41.22    258.85 o 
 -21  11  11       21.23       27.12    220.38 o 
 -19  11  11      870.97      804.18    231.30 o 
 -17  11  11     8329.37     7682.34    369.76 o 
 -15  11  11    11359.24    11014.86    393.15 o 
 -13  11  11     3777.65     3272.63    222.41 o 
 -11  11  11      353.58      456.38    176.58 o 
  -9  11  11      159.62      141.95    160.74 o 
  -7  11  11     2577.97     2235.38    203.39 o 
  -5  11  11     4247.93     4251.98    234.89 o 
  -3  11  11     2848.74     2664.34    243.73 o 
  -1  11  11       59.53       47.32    182.06 o 
   1  11  11     3946.97     3790.78    265.98 o 
   3  11  11      671.70      572.33    229.01 o 
   5  11  11    26138.03    24903.93    910.81 o 
   7  11  11     4459.57     4068.26    367.52 o 
   9  11  11    10970.45    10851.88    510.92 o 
  11  11  11    11301.01    12530.04    545.56 o 
  13  11  11       55.98      327.23    225.87 o 
  15  11  11     8940.97     9294.27    489.62 o 
  17  11  11     2542.38     2662.72    284.41 o 
  19  11  11     6751.87     6974.33    400.37 o 
  21  11  11     5575.16     6403.29    412.81 o 
  23  11  11       78.85       39.81    224.31 o 
 -34  12  11       93.76        0.00    419.02 o 
 -32  12  11      410.50      337.29    307.69 o 
 -30  12  11      560.11      558.00    309.08 o 
 -28  12  11      821.13      560.33    310.18 o 
 -26  12  11     1717.22     2158.99    333.30 o 
 -24  12  11      777.13      613.12    345.90 o 
 -22  12  11     2963.51     2831.38    351.82 o 
 -20  12  11      230.26      497.15    340.94 o 
 -18  12  11    11249.11    11019.41    463.98 o 
 -16  12  11     2967.89     2955.66    381.46 o 
 -14  12  11     3240.09     3000.55    283.30 o 
 -12  12  11       94.08       44.72    163.56 o 
 -10  12  11     4910.44     5039.81    246.35 o 
  -8  12  11      281.70      401.98    174.09 o 
  -6  12  11       87.81       85.77    190.35 o 
  -4  12  11     1286.46     1534.48    227.64 o 
  -2  12  11      413.23      210.49    199.14 o 
   0  12  11     3366.40     3047.37    257.94 o 
   2  12  11     3863.84     3766.57    308.08 o 
   4  12  11       44.91      296.79    232.83 o 
   6  12  11     6521.18     6810.33    387.60 o 
   8  12  11     1946.57     1750.81    264.96 o 
  10  12  11       14.22      293.77    221.55 o 
  12  12  11     2079.02     1724.48    264.41 o 
  14  12  11     1353.06      819.34    235.34 o 
  16  12  11     3088.61     2987.93    304.86 o 
  18  12  11     3367.93     3226.82    317.05 o 
  20  12  11      980.34      745.44    252.09 o 
  22  12  11     4056.03     4258.51    596.73 o 
 -31  13  11     1294.20      851.45    457.62 o 
 -29  13  11     5389.63     5068.27    429.94 o 
 -27  13  11      261.69      358.49    300.48 o 
 -25  13  11      823.90      743.25    310.77 o 
 -23  13  11     2182.93     2477.58    333.89 o 
 -21  13  11     4234.22     3868.61    636.93 o 
 -19  13  11      281.83      340.29    298.35 o 
 -17  13  11     2257.35     2480.48    348.04 o 
 -15  13  11      505.68      289.36    230.53 o 
 -13  13  11     5481.48     5051.33    469.81 o 
 -11  13  11    13108.79    13720.25    552.83 o 
  -9  13  11     1351.95      931.89    192.84 o 
  -7  13  11     2192.96     1947.46    340.61 o 
  -5  13  11     1390.08     1520.66    229.84 o 
  -3  13  11     4688.24     5325.17    312.29 o 
  -1  13  11    15202.89    13837.59    530.55 o 
   1  13  11      307.16      554.68    237.94 o 
   3  13  11     6317.11     6811.51    406.24 o 
   5  13  11     1886.44     1536.99    255.44 o 
   7  13  11     2172.04     1957.03    261.08 o 
   9  13  11    14148.11    14866.95    659.54 o 
  11  13  11      617.79      153.66    231.99 o 
  13  13  11     5847.58     5586.30    362.34 o 
  15  13  11     6623.03     6800.02    428.65 o 
  17  13  11       80.59      275.75    243.97 o 
 -26  14  11      665.70      366.90    314.96 o 
 -24  14  11     1043.07      641.77    305.16 o 
 -22  14  11       27.18      253.79    296.17 o 
 -20  14  11     2418.61     2083.69    337.11 o 
 -18  14  11     3144.70     3752.06    385.92 o 
 -16  14  11      270.00      130.26    235.85 o 
 -14  14  11      370.78      346.72    237.25 o 
 -12  14  11      521.86      238.66    234.51 o 
 -10  14  11     5006.13     5499.97    430.07 o 
  -8  14  11      632.30      964.85    203.18 o 
  -6  14  11     1304.38     1190.47    233.90 o 
  -4  14  11     1105.20      991.49    226.57 o 
  -2  14  11      724.88     1171.35    234.87 o 
   0  14  11     1971.43     1473.55    261.85 o 
   2  14  11     1447.73     1520.27    260.90 o 
   4  14  11       40.35        0.00    236.45 o 
   6  14  11      811.16      452.21    240.60 o 
   8  14  11      509.05      192.92    236.12 o 
  10  14  11      203.02      503.91    248.33 o 
  12  14  11      781.75      971.11    249.93 o 
  14  14  11      206.95       95.70    236.76 o 
 -21  15  11     2916.58     2346.01    465.03 o 
 -19  15  11     6014.33     6111.73    455.27 o 
 -17  15  11      224.30        0.00    314.60 o 
 -15  15  11     1151.63      993.72    266.15 o 
 -13  15  11     3805.15     4448.65    380.44 o 
 -11  15  11      428.67      399.47    275.35 o 
  -9  15  11     3845.20     3557.65    432.57 o 
  -7  15  11     9246.95    10984.94    550.06 o 
  -5  15  11      804.30      702.62    231.40 o 
  -3  15  11     2024.37     2082.52    276.07 o 
  -1  15  11      110.71      319.78    234.91 o 
   1  15  11     8502.66     9554.09    480.36 o 
   3  15  11     3414.29     3549.81    478.68 o 
   5  15  11     1189.62      933.94    312.83 o 
   7  15  11     1399.56     1488.80    278.97 o 
   9  15  11      638.66      585.34    359.52 o 
 -10  16  11      119.92      435.33    373.60 o 
  -8  16  11     1488.70     1188.24    391.01 o 
  -6  16  11       17.08       98.76    302.16 o 
  -4  16  11     1669.26     1242.20    535.70 o 
  -2  16  11     3147.30     3851.65    623.86 o 
 -42   0  12       55.99       54.25    515.36 o 
 -40   0  12      930.55      990.04    542.49 o 
 -38   0  12    36501.37    34149.45   2210.63 o 
 -36   0  12     6626.85     7438.14    445.85 o 
 -34   0  12    17493.16    16743.33    960.89 o 
 -32   0  12      594.50      565.09    284.80 o 
 -30   0  12      117.59      363.08    177.32 o 
 -28   0  12      336.44      355.03    166.72 o 
 -26   0  12    43622.45    41910.41   3403.60 o 
 -24   0  12     3274.95     4674.42    241.06 o 
 -22   0  12     9476.50    12357.42    430.22 o 
 -20   0  12    20769.74    19056.05    705.95 o 
 -18   0  12    12845.07    10613.38    538.87 o 
 -16   0  12    22224.64    28286.48    968.26 o 
 -14   0  12    20740.44    23278.41    739.92 o 
 -12   0  12    67948.64    70028.51   2097.02 o 
 -10   0  12    58090.73    77947.25   3929.99 o 
  -8   0  12    43119.54    51776.17   2000.91 o 
  -6   0  12      276.68      125.43    155.64 o 
  -4   0  12    36429.83    41347.86   1756.43 o 
  -2   0  12    17329.26    14781.03    929.82 o 
   0   0  12      504.47      216.31    168.00 o 
   2   0  12    25571.37    25552.18   1028.12 o 
   4   0  12     7294.52     9058.62    475.92 o 
   6   0  12     8236.95     8645.05    289.78 o 
   8   0  12    54281.50    53369.24   1914.87 o 
  10   0  12    79155.93    75288.18   2112.84 o 
  12   0  12     3330.55     3360.54    485.21 o 
  14   0  12    44170.18    37507.73   1862.42 o 
  16   0  12    11476.95    10517.16    589.70 o 
  18   0  12    54060.84    52463.79   2922.64 o 
  20   0  12    31002.82    29455.43   1403.68 o 
  22   0  12    16022.88    16352.93    949.35 o 
  24   0  12     3050.35     3092.17    650.98 o 
  26   0  12     1143.13     1600.33    664.54 o 
  28   0  12     9882.36    11988.93   1098.53 o 
  30   0  12     1630.57      650.98    691.67 o 
  32   0  12      258.79      528.92    745.92 o 
  34   0  12     4066.59     3553.28    813.73 o 
 -45   1  12     6677.27     5045.11    691.67 o 
 -43   1  12     4184.64     4434.82    732.36 o 
 -41   1  12     1960.87     1157.14    467.89 o 
 -39   1  12     4019.54     3373.78    271.12 o 
 -37   1  12      797.92      669.27    236.00 o 
 -35   1  12      465.54      491.22    193.65 o 
 -33   1  12      169.31      294.92    163.90 o 
 -31   1  12     6477.65     6472.19    265.29 o 
 -29   1  12     5468.70     5537.46    262.59 o 
 -27   1  12     1645.68     1440.98    164.87 o 
 -25   1  12    14536.58    13321.16    443.80 o 
 -23   1  12      210.89      225.70    109.06 o 
 -21   1  12    54868.22    52628.34   1262.74 o 
 -19   1  12    10566.75    10808.43    344.20 o 
 -17   1  12    56024.53    56131.95   1465.89 o 
 -15   1  12    67762.06    70071.56   2056.98 o 
 -13   1  12        0.88       72.76    106.72 o 
 -11   1  12    56171.14    64177.75   2283.80 o 
  -9   1  12    24258.24    27822.59   1334.32 o 
  -7   1  12     8421.03     9146.57    404.18 o 
  -5   1  12     8808.62     9379.08    387.16 o 
  -3   1  12     4730.61     5058.04    202.08 o 
  -1   1  12     9030.59     8842.76    295.87 o 
   1   1  12    12350.69    12408.24    292.84 o 
   3   1  12      534.27      319.10    141.64 o 
   5   1  12    33086.44    36742.92    931.04 o 
   7   1  12     3456.22     3490.86    170.84 o 
   9   1  12     9160.08     8118.13    217.32 o 
  11   1  12     2477.28     1820.01    152.12 o 
  13   1  12      223.53       99.33    135.10 o 
  15   1  12     3456.17     3557.40    173.75 o 
  17   1  12     3355.05     3902.24    235.62 o 
  19   1  12      257.43       73.06    164.74 o 
  21   1  12      930.96      510.53    227.62 o 
  23   1  12     4791.59     4590.31    346.94 o 
  25   1  12      135.27      115.28    402.77 o 
  27   1  12     6711.05     6480.76    589.72 o 
  29   1  12      566.68      514.79    455.44 o 
  31   1  12      927.91      189.18    468.73 o 
  33   1  12       11.57        0.00    493.25 o 
 -46   2  12     3877.54     4407.69    718.79 o 
 -44   2  12     1701.69     1514.04    436.26 o 
 -42   2  12      895.08      830.00    380.37 o 
 -40   2  12       56.68      287.08    287.15 o 
 -38   2  12     3765.33     3779.03    348.44 o 
 -36   2  12     1629.19     1037.99    254.34 o 
 -34   2  12     7590.05     7815.86    294.70 o 
 -32   2  12     9417.93     9341.74    404.34 o 
 -30   2  12     1550.73     1081.52    184.77 o 
 -28   2  12     3410.22     2581.07    174.91 o 
 -26   2  12    21710.66    22656.99    641.73 o 
 -24   2  12      956.71     1054.43    163.97 o 
 -22   2  12     2074.74     2081.09    160.64 o 
 -20   2  12    18408.59    18831.15    566.53 o 
 -18   2  12    11049.83    12443.34    362.12 o 
 -16   2  12     1248.06     1456.49    150.05 o 
 -14   2  12     1996.09     1834.60    263.48 o 
 -12   2  12    22905.48    26430.86    719.43 o 
 -10   2  12     1995.77     2217.61    156.90 o 
  -8   2  12     8246.13     9483.57    346.73 o 
  -6   2  12     6409.95     6273.71    231.73 o 
  -4   2  12      590.52      662.35    126.51 o 
  -2   2  12    11431.63    14830.92    458.27 o 
   0   2  12    99161.34   116605.59   2365.17 o 
   2   2  12      623.34      549.60    130.77 o 
   4   2  12       33.60       79.12    112.29 o 
   6   2  12     2974.49     3399.33    214.30 o 
   8   2  12      555.02      458.07    130.31 o 
  10   2  12      953.32      763.31    138.03 o 
  12   2  12    11904.26    12046.43    312.05 o 
  14   2  12    11796.24    10706.44    484.76 o 
  16   2  12     9594.40     9928.77    297.47 o 
  18   2  12     8752.42     8299.57    411.08 o 
  20   2  12     9778.90     8979.73    391.55 o 
  22   2  12      986.03     1052.45    254.32 o 
  24   2  12    24603.08    22537.90   1051.13 o 
  26   2  12      323.20      467.06    255.47 o 
  28   2  12     2038.72      911.38    542.49 o 
  30   2  12       22.28       26.57    469.61 o 
  32   2  12      955.94      632.81    596.73 o 
  34   2  12      131.72      284.54    492.14 o 
 -47   3  12       29.09       13.56    583.17 o 
 -45   3  12      954.46      743.17    424.73 o 
 -43   3  12      241.76      538.74    416.42 o 
 -41   3  12     1736.23     1565.74    468.47 o 
 -39   3  12       13.23      120.14    288.30 o 
 -37   3  12        1.37      116.22    260.68 o 
 -35   3  12     1680.40     1386.19    232.99 o 
 -33   3  12     7027.52     7040.25    313.38 o 
 -31   3  12    11969.74    12203.34    418.85 o 
 -29   3  12    40025.89    39028.31    999.03 o 
 -27   3  12      157.50      301.09    158.41 o 
 -25   3  12    15110.06    14421.94    477.93 o 
 -23   3  12     1581.82     1130.33    160.71 o 
 -21   3  12     5351.37     5059.55    232.39 o 
 -19   3  12    27298.12    26833.28    699.95 o 
 -17   3  12     4075.14     3651.21    188.10 o 
 -15   3  12     5001.11     5511.99    212.75 o 
 -13   3  12      243.53      133.20    125.83 o 
 -11   3  12     5191.50     4743.67    235.92 o 
  -9   3  12     2005.69     1728.30    138.81 o 
  -7   3  12     5622.76     6225.23    226.51 o 
  -5   3  12     6780.25     6857.84    272.66 o 
  -3   3  12      290.41      268.72    114.80 o 
  -1   3  12      666.06      710.08    182.68 o 
   1   3  12     7523.42     7747.26    270.39 o 
   3   3  12       90.03       84.74    110.76 o 
   5   3  12     2639.38     3150.91    229.79 o 
   7   3  12     4480.69     4164.11    242.61 o 
   9   3  12     9641.99     8354.25    289.28 o 
  11   3  12     1291.50     1176.95    140.24 o 
  13   3  12      640.74      297.77     99.06 o 
  15   3  12     1029.19      997.28    191.61 o 
  17   3  12     2312.79     2306.72    233.78 o 
  19   3  12     7927.20     8130.66    454.19 o 
  21   3  12     1243.67      564.29    193.47 o 
  23   3  12     6189.41     5354.46    378.16 o 
  25   3  12     3064.61     2798.09    291.50 o 
  27   3  12      201.81       83.81    256.60 o 
  29   3  12     1603.27     1511.83    278.59 o 
  31   3  12      311.49      717.41    732.36 o 
  33   3  12      793.63        0.00    493.25 o 
 -46   4  12      214.23      188.06    428.67 o 
 -44   4  12     1943.71     2223.83    463.26 o 
 -42   4  12      248.15       18.64    308.81 o 
 -40   4  12     9756.48     9019.55    629.56 o 
 -38   4  12     5925.42     6363.26    458.51 o 
 -36   4  12     3393.30     3938.59    385.58 o 
 -34   4  12    13382.94    13055.38    445.08 o 
 -32   4  12       44.39       94.86    169.20 o 
 -30   4  12    50197.43    52994.83   1441.59 o 
 -28   4  12     7193.03     6796.26    271.41 o 
 -26   4  12     5098.43     5244.56    400.48 o 
 -24   4  12     2537.72     2974.58    222.67 o 
 -22   4  12     7827.46     8531.98    352.17 o 
 -20   4  12    19819.74    19923.38    501.11 o 
 -18   4  12     1692.74     2384.56    204.55 o 
 -16   4  12    27991.16    29756.71    801.63 o 
 -14   4  12     4306.26     5307.64    308.34 o 
 -12   4  12    13813.05    14750.29    432.32 o 
 -10   4  12     3876.66     3713.38    191.55 o 
  -8   4  12     1069.55     1648.22    148.64 o 
  -6   4  12    64203.14    73455.52   1703.01 o 
  -4   4  12    48720.91    55642.88   1477.18 o 
  -2   4  12    17891.63    18867.80    603.45 o 
   0   4  12    11536.91    10367.30    356.83 o 
   2   4  12    15208.40    14459.11    311.26 o 
   4   4  12    56568.96    60992.63   1520.33 o 
   6   4  12      368.58      460.46    136.95 o 
   8   4  12    18220.87    16701.44    360.83 o 
  10   4  12     6779.20     6072.27    337.72 o 
  12   4  12      136.10      212.73    178.86 o 
  14   4  12     1727.69      949.54    193.74 o 
  16   4  12     4816.02     4018.42    275.67 o 
  18   4  12      148.34      319.33    190.86 o 
  20   4  12       38.00       87.14    187.62 o 
  22   4  12     2536.55     2491.43    223.91 o 
  24   4  12     1366.00     1553.35    372.52 o 
  26   4  12        5.37       21.53    229.60 o 
  28   4  12     2521.09     2433.98    300.64 o 
  30   4  12     1982.57     1972.90    570.51 o 
  32   4  12     1796.57     2220.93    664.54 o 
 -45   5  12     4103.16     3928.00    517.59 o 
 -43   5  12      506.70      696.31    336.34 o 
 -41   5  12     7051.52     7413.45    461.57 o 
 -39   5  12     8909.58     9543.71   1252.13 o 
 -37   5  12      278.50      173.03    288.87 o 
 -35   5  12    24692.34    24757.02    929.99 o 
 -33   5  12    10215.14    10302.99    523.14 o 
 -31   5  12    26381.45    24664.31    880.43 o 
 -29   5  12     8571.76     7690.59    312.02 o 
 -27   5  12    33995.25    33691.90    891.68 o 
 -25   5  12    40204.47    39778.66   1021.05 o 
 -23   5  12     2456.71     2473.40    349.63 o 
 -21   5  12    13780.69    13070.61    409.40 o 
 -19   5  12    19365.29    18192.73    535.72 o 
 -17   5  12     6644.61     6365.80    275.25 o 
 -15   5  12    36793.09    35229.39    849.70 o 
 -13   5  12    13789.22    13279.34    450.93 o 
 -11   5  12     1236.89      839.52    161.50 o 
  -9   5  12     8240.75     8366.13    260.49 o 
  -7   5  12     7991.79     7682.91    250.82 o 
  -5   5  12    74874.09    77148.73   1942.46 o 
  -3   5  12      952.87      706.52    137.24 o 
  -1   5  12    37355.35    36790.07    896.98 o 
   1   5  12     5574.42     6133.11    262.68 o 
   3   5  12    18912.14    20876.25    607.34 o 
   5   5  12    33442.21    34394.99    826.29 o 
   7   5  12      467.90      308.52    106.14 o 
   9   5  12     8743.48     9204.41    329.72 o 
  11   5  12      331.69      396.65    232.95 o 
  13   5  12     3263.73     3066.83    217.99 o 
  15   5  12     5878.73     5251.04    304.14 o 
  17   5  12     1570.48     1731.56    207.42 o 
  19   5  12     1362.33     1524.98    204.03 o 
  21   5  12     2057.11     1724.18    230.24 o 
  23   5  12     3543.96     2674.05    373.89 o 
  25   5  12     3088.45     3689.30    364.51 o 
  27   5  12       19.07      463.65    248.79 o 
  29   5  12     2443.00     2985.19    386.43 o 
  31   5  12      212.23      520.89    262.14 o 
 -44   6  12     1409.21     1608.18    373.80 o 
 -42   6  12      223.53      220.64    325.88 o 
 -40   6  12      253.16      440.93    320.54 o 
 -38   6  12     2869.67     2989.00    369.89 o 
 -36   6  12      637.78      772.71    309.04 o 
 -34   6  12    13370.99    12817.45    565.70 o 
 -32   6  12     1868.90     1686.65    321.34 o 
 -30   6  12     5167.98     6470.35    445.08 o 
 -28   6  12      263.51      232.61    174.85 o 
 -26   6  12     1749.60     1668.73    181.67 o 
 -24   6  12     5272.64     5671.30    299.55 o 
 -22   6  12      705.31     1101.62    186.19 o 
 -20   6  12     3912.80     4019.81    199.86 o 
 -18   6  12       18.77      311.60    155.43 o 
 -16   6  12     1112.64     1510.51    161.90 o 
 -14   6  12      117.37      149.76    148.05 o 
 -12   6  12      632.17     1336.36    274.05 o 
 -10   6  12    11348.89    11414.92    405.55 o 
  -8   6  12      216.17      193.20    143.93 o 
  -6   6  12     1550.24     2211.23    208.92 o 
  -4   6  12     4664.01     4580.67    239.29 o 
  -2   6  12     1341.44     1297.60    167.52 o 
   0   6  12    29820.48    32651.32    772.92 o 
   2   6  12     1294.99     2085.45    174.02 o 
   4   6  12    46965.11    45673.98   1400.71 o 
   6   6  12     4230.46     4185.61    201.23 o 
   8   6  12    11197.97    12723.02   1004.15 o 
  10   6  12    19517.88    20264.43    750.94 o 
  12   6  12      105.07       51.05    183.23 o 
  14   6  12     6662.46     6575.68    299.37 o 
  16   6  12     3306.01     2841.25    228.87 o 
  18   6  12    24239.20    23197.29    761.84 o 
  20   6  12     4548.58     4275.60    270.61 o 
  22   6  12       10.24      192.07    194.56 o 
  24   6  12     9476.87     9339.63    413.53 o 
  26   6  12     1631.99     1180.23    508.34 o 
  28   6  12     3432.11     3421.15    331.62 o 
  30   6  12     4483.80     4689.81    373.23 o 
 -43   7  12      349.45      134.45    340.07 o 
 -41   7  12      114.28      343.06    314.42 o 
 -39   7  12      190.12      177.29    312.64 o 
 -37   7  12        6.62      221.69    295.58 o 
 -35   7  12     1712.30      846.88    311.92 o 
 -33   7  12     4593.29     3568.37    351.85 o 
 -31   7  12     5818.00     4871.19    376.90 o 
 -29   7  12      406.43      339.75    267.42 o 
 -27   7  12     1579.51      968.30    223.09 o 
 -25   7  12       74.70        6.73    163.92 o 
 -23   7  12     4735.06     4409.36    247.85 o 
 -21   7  12    15765.00    14770.48    440.80 o 
 -19   7  12     1612.40     1809.74    194.54 o 
 -17   7  12     1321.70      960.16    158.22 o 
 -15   7  12     1439.36     1318.63    182.12 o 
 -13   7  12      849.13      706.87    221.55 o 
 -11   7  12     2651.84     2591.05    214.39 o 
  -9   7  12     8153.10     7863.08    262.91 o 
  -7   7  12     5462.07     4767.16    260.97 o 
  -5   7  12     6509.12     6944.27    249.96 o 
  -3   7  12      927.24     1203.71    166.42 o 
  -1   7  12     4460.99     4854.79    216.21 o 
   1   7  12        2.56       13.56    137.06 o 
   3   7  12       39.11       37.92     99.36 o 
   5   7  12       24.59        0.00    164.60 o 
   7   7  12     1683.97     1409.42    225.85 o 
   9   7  12     3201.39     3304.63    272.75 o 
  11   7  12     1059.58      908.47    221.70 o 
  13   7  12      319.92      285.06    203.18 o 
  15   7  12        0.97       19.43    175.09 o 
  17   7  12       55.73       78.99    181.20 o 
  19   7  12      204.82      170.78    185.72 o 
  21   7  12     1267.13      634.80    196.34 o 
  23   7  12       46.58      105.96    196.67 o 
  25   7  12     1912.19     1890.10    238.00 o 
  27   7  12     3348.66     3435.45    454.92 o 
  29   7  12        3.97      152.14    250.21 o 
 -42   8  12     1554.78     1185.52    363.05 o 
 -40   8  12      938.64      922.75    412.24 o 
 -38   8  12       24.67       63.67    319.85 o 
 -36   8  12     5451.39     5174.97    462.15 o 
 -34   8  12      572.50      674.14    307.24 o 
 -32   8  12      141.59       34.98    277.54 o 
 -30   8  12     3884.39     3866.46    344.45 o 
 -28   8  12      192.47      321.53    264.27 o 
 -26   8  12     1977.37     2050.64    257.10 o 
 -24   8  12     1446.44     1110.23    188.33 o 
 -22   8  12     5232.94     4875.02    228.72 o 
 -20   8  12     1363.20     1685.52    200.95 o 
 -18   8  12       14.17       89.63    162.84 o 
 -16   8  12    16047.03    16006.63    444.72 o 
 -14   8  12     7089.58     7466.30    323.60 o 
 -12   8  12      416.23      343.76    159.22 o 
 -10   8  12    11888.73    10939.06    349.94 o 
  -8   8  12     2301.39     2802.37    286.66 o 
  -6   8  12     4654.69     5450.76    265.02 o 
  -4   8  12     9039.50     8179.41    287.30 o 
  -2   8  12    23258.28    21663.53    575.39 o 
   0   8  12       23.56       59.33    141.01 o 
   2   8  12        9.56       32.96    171.70 o 
   4   8  12      843.55     1148.07    197.96 o 
   6   8  12     5666.49     5702.49    356.46 o 
   8   8  12     7081.35     7280.46    368.25 o 
  10   8  12      250.49      111.94    205.48 o 
  12   8  12       96.07       13.56    197.33 o 
  14   8  12     2768.38     2638.80    407.34 o 
  16   8  12     2383.92     1993.60    253.52 o 
  18   8  12     2811.22     2631.99    270.33 o 
  20   8  12      229.38      313.26    211.80 o 
  22   8  12        6.64        0.00    207.46 o 
  24   8  12      752.93      454.65    232.11 o 
  26   8  12      383.58      490.37    217.29 o 
  28   8  12       20.31      135.29    216.76 o 
 -39   9  12     9518.87     8976.19    542.18 o 
 -37   9  12      881.80      571.77    323.69 o 
 -35   9  12    19784.67    17980.93    765.19 o 
 -33   9  12       81.82      204.48    276.64 o 
 -31   9  12     8921.20     8484.22    501.29 o 
 -29   9  12     8171.27     6971.92    437.48 o 
 -27   9  12       13.94      114.36    266.07 o 
 -25   9  12     1478.82     1628.83    237.77 o 
 -23   9  12      537.86      680.57    223.09 o 
 -21   9  12    12462.38    11972.69    433.01 o 
 -19   9  12     8592.49     8528.99    325.33 o 
 -17   9  12      792.97      805.15    186.32 o 
 -15   9  12     1782.59     1896.80    206.29 o 
 -13   9  12      249.98      416.89    148.73 o 
 -11   9  12    10026.50     9655.37    307.05 o 
  -9   9  12    27502.67    27382.57    829.26 o 
  -7   9  12     3183.69     2551.18    217.11 o 
  -5   9  12    11051.98    11231.71    364.60 o 
  -3   9  12      717.56      634.50    159.20 o 
  -1   9  12     8236.08     7590.74    323.42 o 
   1   9  12     7159.82     7225.12    323.42 o 
   3   9  12     4408.12     4210.80    281.88 o 
   5   9  12     7621.14     7320.96    398.23 o 
   7   9  12      259.37      134.36    211.46 o 
   9   9  12     4244.81     3978.29    346.32 o 
  11   9  12     4612.87     4224.56    314.13 o 
  13   9  12      753.61      513.07    222.59 o 
  15   9  12     2342.81     2020.74    252.84 o 
  17   9  12      639.35      439.44    224.13 o 
  19   9  12    12821.96    12085.10    552.19 o 
  21   9  12      706.69      660.10    286.65 o 
  23   9  12     2869.02     2644.11    287.39 o 
  25   9  12     6441.77     6279.52    524.31 o 
  27   9  12        0.06       61.29    220.79 o 
 -38  10  12        5.07      385.15    333.89 o 
 -36  10  12     5464.22     5787.14    434.33 o 
 -34  10  12     7584.80     8335.38    522.09 o 
 -32  10  12      152.87       27.89    279.75 o 
 -30  10  12      802.84      232.64    288.77 o 
 -28  10  12     2073.90     2012.47    332.98 o 
 -26  10  12     6261.67     6322.92    436.61 o 
 -24  10  12     5356.79     4809.15    356.62 o 
 -22  10  12     4274.89     4684.03    289.57 o 
 -20  10  12    47467.81    44036.91   3641.43 o 
 -18  10  12     2535.01     2976.64    211.68 o 
 -16  10  12     8105.24     8259.59    367.56 o 
 -14  10  12    28478.94    29147.77    849.60 o 
 -12  10  12      728.04      944.20    177.61 o 
 -10  10  12    25758.00    25642.63    679.83 o 
  -8  10  12      176.70      336.16    182.80 o 
  -6  10  12    36231.77    35392.40    969.32 o 
  -4  10  12     5301.14     5187.15    252.13 o 
  -2  10  12      265.65      428.40    199.48 o 
   0  10  12    27549.08    27466.63    878.01 o 
   2  10  12    28454.42    28642.29    878.21 o 
   4  10  12     5629.01     5812.44    579.94 o 
   6  10  12    26115.63    24817.64    926.51 o 
   8  10  12     5083.11     4633.83    333.89 o 
  10  10  12     9897.76     8872.51    439.90 o 
  12  10  12     7227.63     7097.64    408.83 o 
  14  10  12     2590.88     2641.02    283.47 o 
  16  10  12      557.39      357.90    266.57 o 
  18  10  12     5294.83     5150.07    356.46 o 
  20  10  12     7415.57     7537.08    676.87 o 
  22  10  12      326.01      321.88    235.84 o 
  24  10  12      855.28     1350.63    261.65 o 
 -35  11  12     8165.72     7220.46    471.18 o 
 -33  11  12       58.83      617.72    343.48 o 
 -31  11  12     2670.62     3065.21    368.93 o 
 -29  11  12      313.59      641.11    289.09 o 
 -27  11  12       27.94        0.00    266.80 o 
 -25  11  12     5526.41     4975.64    384.76 o 
 -23  11  12      227.69      190.09    278.40 o 
 -21  11  12     2627.14     2261.02    277.45 o 
 -19  11  12     3139.42     3194.50    264.91 o 
 -17  11  12     7926.52     7426.84    293.65 o 
 -15  11  12     7056.13     6953.03    333.70 o 
 -13  11  12     1210.12     1096.56    200.53 o 
 -11  11  12    17126.58    18021.12    520.49 o 
  -9  11  12       73.21      297.44    174.13 o 
  -7  11  12    13537.12    12805.03    473.77 o 
  -5  11  12     9277.73     9818.10    333.06 o 
  -3  11  12     2397.82     2237.25    221.77 o 
  -1  11  12    12269.90    11561.68    479.30 o 
   1  11  12      194.19      401.41    193.82 o 
   3  11  12    20551.08    21813.13    815.97 o 
   5  11  12     1176.47      918.98    236.40 o 
   7  11  12     2992.59     2987.16    284.41 o 
   9  11  12     1969.48     2272.42    275.49 o 
  11  11  12     3251.55     2944.36    296.80 o 
  13  11  12     7295.93     6902.89    394.74 o 
  15  11  12     1129.94     1292.47    260.45 o 
  17  11  12     5032.66     5295.69    371.76 o 
  19  11  12     2967.49     2735.30    395.38 o 
  21  11  12      446.35      669.47    243.97 o 
 -32  12  12      152.93      434.97    317.05 o 
 -30  12  12     3566.38     3694.71    378.88 o 
 -28  12  12     4712.68     4572.28    438.37 o 
 -26  12  12     1903.67     2231.32    506.75 o 
 -24  12  12     8941.99     8605.83    580.34 o 
 -22  12  12      240.00      376.34    290.62 o 
 -20  12  12     9491.88     8948.44    630.32 o 
 -18  12  12     9152.10     9618.82    420.40 o 
 -16  12  12     1490.54     1578.76    416.95 o 
 -14  12  12     8790.38     9465.24    384.18 o 
 -12  12  12     1212.12      856.96    190.07 o 
 -10  12  12     9526.18     9708.52    348.99 o 
  -8  12  12     3014.40     2769.03    231.37 o 
  -6  12  12     2585.52     1828.67    236.00 o 
  -4  12  12    10016.83    10554.40    429.44 o 
  -2  12  12     3108.84     2604.66    249.09 o 
   0  12  12     1308.02     1327.51    230.84 o 
   2  12  12    10301.94    10661.15    498.35 o 
   4  12  12      627.86     1407.45    325.35 o 
   6  12  12    10035.46    10022.01    492.07 o 
   8  12  12     3392.34     3820.34    304.68 o 
  10  12  12     2602.74     2726.93    282.06 o 
  12  12  12      709.99      529.39    232.17 o 
  14  12  12     1425.93     1423.31    259.26 o 
  16  12  12     8416.01     8777.81    464.40 o 
  18  12  12      152.17      122.05    228.61 o 
  20  12  12     1463.78      827.29    433.99 o 
 -29  13  12       97.11      323.91    301.80 o 
 -27  13  12     1182.27     1165.85    370.93 o 
 -25  13  12       20.23        0.00    292.99 o 
 -23  13  12     1495.29     1532.85    320.95 o 
 -21  13  12      378.28      591.40    307.95 o 
 -19  13  12    12021.61    11161.31    583.34 o 
 -17  13  12     6568.26     6095.11    452.19 o 
 -15  13  12      719.14      438.21    225.89 o 
 -13  13  12     7705.44     7535.63    419.04 o 
 -11  13  12     1773.56     1591.29    298.37 o 
  -9  13  12      907.76      903.64    211.20 o 
  -7  13  12     5487.62     5613.46    364.10 o 
  -5  13  12      455.81      396.01    215.19 o 
  -3  13  12     4328.62     4337.17    286.22 o 
  -1  13  12       36.34      297.10    277.81 o 
   1  13  12     5420.98     5767.17    493.05 o 
   3  13  12     1081.41      735.31    251.04 o 
   5  13  12     1654.41     1444.01    317.98 o 
   7  13  12     5805.59     5969.90    383.05 o 
   9  13  12      363.48      365.32    231.70 o 
  11  13  12     3467.75     3168.79    314.89 o 
  13  13  12      148.93      320.57    229.81 o 
  15  13  12     4050.17     4060.71    335.13 o 
 -24  14  12       97.93      369.27    318.79 o 
 -22  14  12     1142.09     1331.92    338.75 o 
 -20  14  12     3046.60     2670.26    367.85 o 
 -18  14  12       84.81      534.84    319.31 o 
 -16  14  12     7064.57     7434.79    548.11 o 
 -14  14  12       15.28      154.07    244.32 o 
 -12  14  12    10319.56     9958.37    795.07 o 
 -10  14  12      410.71      206.68    274.52 o 
  -8  14  12    10080.01    10708.42    471.83 o 
  -6  14  12     6690.76     6187.35    505.04 o 
  -4  14  12     1243.52     1318.07    231.97 o 
  -2  14  12     4863.10     5118.45    356.23 o 
   0  14  12      173.60       30.13    232.17 o 
   2  14  12     4189.93     3764.34    316.52 o 
   4  14  12    13031.10    14335.03    639.37 o 
   6  14  12      375.93      462.89    246.64 o 
   8  14  12     3855.75     3181.67    314.82 o 
  10  14  12      192.48      378.99    244.58 o 
  12  14  12     2965.93     3254.91    556.05 o 
 -19  15  12     2745.17     2897.68    480.81 o 
 -17  15  12     2489.52     1794.27    361.17 o 
 -15  15  12     5840.39     5940.93    521.22 o 
 -13  15  12        4.14      268.66    281.56 o 
 -11  15  12     1275.63     1904.62    334.47 o 
  -9  15  12      898.31      617.58    305.34 o 
  -7  15  12      422.17      246.29    286.81 o 
  -5  15  12     3847.26     3648.12    301.79 o 
  -3  15  12      524.20      347.21    246.54 o 
  -1  15  12     2783.00     3173.53    304.98 o 
   1  15  12      876.91     1317.07    278.97 o 
   3  15  12     3191.80     3034.12    311.63 o 
   5  15  12     1955.55     1654.92    286.62 o 
 -45   1  13     2656.36     3214.23    678.11 o 
 -43   1  13     9841.65     9181.56    881.54 o 
 -41   1  13      103.74        0.00    353.27 o 
 -39   1  13     4698.41     4589.98    383.67 o 
 -37   1  13      212.69       61.09    214.93 o 
 -35   1  13     7691.51     6964.81    413.04 o 
 -33   1  13     8853.42     7972.74    318.65 o 
 -31   1  13      902.10     1055.32    228.16 o 
 -29   1  13    12858.47    11534.14    388.82 o 
 -27   1  13     3531.12     3242.24    230.65 o 
 -25   1  13    21711.30    22403.36    675.28 o 
 -23   1  13    18837.62    19781.57    783.36 o 
 -21   1  13     1767.16     1451.64    210.26 o 
 -19   1  13     1180.46      979.34    143.82 o 
 -17   1  13    11428.73    11891.48    417.46 o 
 -15   1  13    56989.11    58244.04   1507.00 o 
 -13   1  13    16387.70    17275.12    560.57 o 
 -11   1  13     1678.58     1830.32    155.59 o 
  -9   1  13      311.45      515.66    120.29 o 
  -7   1  13    13021.38    13901.12    406.36 o 
  -5   1  13    33555.75    35441.21   1565.31 o 
  -3   1  13     2262.74     2270.87    211.27 o 
  -1   1  13     6427.68     7681.98    240.73 o 
   1   1  13       77.49      109.38    111.51 o 
   3   1  13    24162.51    22828.80    550.13 o 
   5   1  13    19836.77    19025.49    480.66 o 
   7   1  13     4209.49     3358.01    164.51 o 
   9   1  13      622.17      643.16    148.44 o 
  11   1  13      405.53      436.69    124.88 o 
  13   1  13     6384.82     6059.14    222.62 o 
  15   1  13    16020.37    14550.49    530.45 o 
  17   1  13     2271.85     2205.38    286.69 o 
  19   1  13     5250.83     4893.60    328.67 o 
  21   1  13     3194.68     3910.30    308.92 o 
  23   1  13      167.77      167.54    242.54 o 
  25   1  13     3158.71     2317.48    474.63 o 
  27   1  13     2443.70     2868.63    507.99 o 
  29   1  13     1779.92     1328.31    498.40 o 
  31   1  13     4176.78     4505.10    861.20 o 
 -46   2  13       73.29        0.00    610.30 o 
 -44   2  13      124.07        0.00    596.73 o 
 -42   2  13       81.20      759.48    596.73 o 
 -40   2  13     6028.82     5871.68   1030.72 o 
 -38   2  13     2054.95     2069.61    266.83 o 
 -36   2  13       50.77      100.85    212.41 o 
 -34   2  13    14340.51    14398.71    587.31 o 
 -32   2  13      640.14     1029.66    172.95 o 
 -30   2  13     3908.77     4593.67    222.68 o 
 -28   2  13    23717.93    23825.17    716.99 o 
 -26   2  13      322.69      287.81    148.65 o 
 -24   2  13    27504.90    29662.80   1040.85 o 
 -22   2  13       99.24      360.43    141.13 o 
 -20   2  13    65595.15    67087.32   1760.82 o 
 -18   2  13    14854.85    17846.88    488.87 o 
 -16   2  13     6220.57     6341.45    248.40 o 
 -14   2  13    44648.04    50309.63   1287.64 o 
 -12   2  13     1895.84     2562.46    166.02 o 
 -10   2  13    24589.09    27431.65    809.20 o 
  -8   2  13    40706.84    45610.11   1466.86 o 
  -6   2  13     3389.59     2509.25    211.27 o 
  -4   2  13     9083.67     8254.05    256.39 o 
  -2   2  13    13923.11    17155.59    438.74 o 
   0   2  13     7109.54     7786.92    248.68 o 
   2   2  13     2050.61     2206.49    147.59 o 
   4   2  13    13229.49    14622.13    383.32 o 
   6   2  13    20298.30    18110.50    459.46 o 
   8   2  13      413.05      586.42    132.95 o 
  10   2  13     5348.02     4958.96    197.76 o 
  12   2  13     5660.77     6284.05    274.83 o 
  14   2  13     3159.92     3618.84    207.28 o 
  16   2  13     2213.57     2382.31    216.59 o 
  18   2  13     1460.36     1435.71    206.19 o 
  20   2  13     8510.42     8074.15    412.20 o 
  22   2  13     1282.24      740.51    404.70 o 
  24   2  13     2500.66     2733.54    302.69 o 
  26   2  13     6775.03     6971.37    589.72 o 
  28   2  13     1849.10     1165.52    698.45 o 
  30   2  13     3307.47     3038.75    583.17 o 
  32   2  13       68.74       20.15    503.40 o 
 -45   3  13    12572.60    12257.45   1573.21 o 
 -43   3  13    15151.24    13842.65   1078.19 o 
 -41   3  13       48.30       42.84    294.99 o 
 -39   3  13    31630.47    31982.67   1194.89 o 
 -37   3  13     9749.76     9902.79    421.04 o 
 -35   3  13     9645.01     9823.70    420.60 o 
 -33   3  13    14092.00    13559.16    439.24 o 
 -31   3  13     4098.77     3980.18    232.45 o 
 -29   3  13    31183.87    31171.64    871.23 o 
 -27   3  13     3682.11     3579.75    210.65 o 
 -25   3  13    20516.69    20108.67    538.87 o 
 -23   3  13     9610.49     8616.45    331.82 o 
 -21   3  13    11261.09    11118.84    379.02 o 
 -19   3  13    43084.73    43926.45   1081.98 o 
 -17   3  13       25.43      175.15    139.42 o 
 -15   3  13    25772.70    28101.24    755.46 o 
 -13   3  13     3428.16     4423.58    222.96 o 
 -11   3  13    34914.14    36420.63   1063.90 o 
  -9   3  13    45083.73    45698.68   1091.32 o 
  -7   3  13      458.83      739.80    160.78 o 
  -5   3  13    47410.54    51837.34   1338.60 o 
  -3   3  13     3191.43     3499.94    176.11 o 
  -1   3  13    25354.29    24077.33    553.18 o 
   1   3  13    34124.38    39430.67    929.91 o 
   3   3  13     1216.36     1727.33    143.49 o 
   5   3  13    19760.63    19308.93    488.76 o 
   7   3  13      148.31      191.51    122.55 o 
   9   3  13    29674.65    29390.06    862.40 o 
  11   3  13    16699.14    17386.45    496.91 o 
  13   3  13    10697.54    10087.05    389.65 o 
  15   3  13    34591.09    35016.25   1034.60 o 
  17   3  13     1497.81     2004.69    287.76 o 
  19   3  13    11903.81    12610.63    667.52 o 
  21   3  13    14400.01    14378.88    835.03 o 
  23   3  13     4374.53     4308.99    330.73 o 
  25   3  13    19987.50    18914.63    762.92 o 
  27   3  13      543.22       49.25    256.44 o 
  29   3  13     1599.37     1342.52    493.25 o 
  31   3  13      235.79      204.09    493.25 o 
 -44   4  13     1897.31     1875.60    542.49 o 
 -42   4  13     5170.01     5700.92    532.70 o 
 -40   4  13     2609.33     1983.93    348.36 o 
 -38   4  13     7545.46     7381.05    452.93 o 
 -36   4  13      295.32      112.05    267.68 o 
 -34   4  13     1760.43     2763.62    396.50 o 
 -32   4  13    14254.91    14726.17    486.65 o 
 -30   4  13      256.55      274.20    176.81 o 
 -28   4  13      121.85      132.97    165.70 o 
 -26   4  13      244.44      509.54    220.48 o 
 -24   4  13    29636.57    28810.65    922.69 o 
 -22   4  13    27475.73    29169.88    849.09 o 
 -20   4  13      724.59     1304.79    223.49 o 
 -18   4  13    56103.46    60189.51   1413.00 o 
 -16   4  13      967.44      966.06    153.63 o 
 -14   4  13     8580.02     8996.84    335.61 o 
 -12   4  13    22562.51    24079.99    667.22 o 
 -10   4  13    14491.80    16973.19    508.60 o 
  -8   4  13    20360.11    22070.39    574.88 o 
  -6   4  13     2130.78     2402.98    173.72 o 
  -4   4  13    57489.75    64348.05   1593.10 o 
  -2   4  13        4.36      180.02    136.69 o 
   0   4  13      258.33      438.84    140.22 o 
   2   4  13    21100.46    22264.41    610.48 o 
   4   4  13     2395.54     2372.18    221.20 o 
   6   4  13       30.41      230.58    129.23 o 
   8   4  13       94.64       65.22    125.12 o 
  10   4  13      518.85      349.63    171.18 o 
  12   4  13      350.04      290.88    182.74 o 
  14   4  13     8571.96    10125.98    428.70 o 
  16   4  13      425.64      603.73    189.02 o 
  18   4  13     6180.15     6219.96    322.69 o 
  20   4  13     3127.66     4020.30    460.02 o 
  22   4  13     8033.64     7526.04    569.37 o 
  24   4  13      402.07      651.71    291.07 o 
  26   4  13       58.69      146.44    236.77 o 
  28   4  13      450.34      231.56    242.02 o 
  30   4  13     6565.42     6157.50    415.97 o 
 -45   5  13      774.41      682.34    444.00 o 
 -43   5  13     2321.34     1794.71    506.13 o 
 -41   5  13       12.73       13.56    304.74 o 
 -39   5  13      738.00      905.34    322.08 o 
 -37   5  13     2156.24     2426.40    327.35 o 
 -35   5  13      259.63      455.89    271.21 o 
 -33   5  13     7263.35     6982.64    417.41 o 
 -31   5  13      271.93      323.97    181.09 o 
 -29   5  13     7725.48     7669.75    338.14 o 
 -27   5  13      331.62      312.72    173.91 o 
 -25   5  13      575.22      779.62    351.92 o 
 -23   5  13        9.54       38.14    154.13 o 
 -21   5  13      492.32      441.57    163.08 o 
 -19   5  13     4539.23     4221.23    231.89 o 
 -17   5  13     4317.97     4355.10    224.13 o 
 -15   5  13     7611.98     7965.58    283.84 o 
 -13   5  13     3842.93     3258.05    207.47 o 
 -11   5  13       17.74       27.12    130.20 o 
  -9   5  13     9426.48    10202.28    312.54 o 
  -7   5  13     1596.01     1458.64    171.22 o 
  -5   5  13        3.60       39.86    135.64 o 
  -3   5  13       10.49       54.32    139.46 o 
  -1   5  13     5334.65     5821.50    218.51 o 
   1   5  13       12.81       48.44    134.50 o 
   3   5  13    11160.62    12045.12    407.69 o 
   5   5  13     7841.83     8143.13    440.18 o 
   7   5  13     4371.96     4532.55    259.20 o 
   9   5  13     5369.57     5720.94    300.61 o 
  11   5  13      544.30      360.74    211.41 o 
  13   5  13    14673.90    14279.87    573.55 o 
  15   5  13    12730.61    12686.78    482.17 o 
  17   5  13      357.32       18.52    179.04 o 
  19   5  13     2816.48     3030.98    244.99 o 
  21   5  13      706.89      386.03    193.49 o 
  23   5  13      503.84      267.86    193.25 o 
  25   5  13      872.08      965.15    270.95 o 
  27   5  13      257.37      304.72    248.59 o 
  29   5  13     1443.20     1289.66    293.79 o 
 -44   6  13     3980.83     4805.34    432.64 o 
 -42   6  13      473.11      107.60    324.19 o 
 -40   6  13     1369.48     1460.31    349.57 o 
 -38   6  13       16.39      246.81    302.88 o 
 -36   6  13    27101.07    27589.69   1168.95 o 
 -34   6  13     3091.52     3171.31    392.66 o 
 -32   6  13     1853.10     1546.97    351.84 o 
 -30   6  13      464.16      630.36    181.25 o 
 -28   6  13    27076.00    27878.08    823.72 o 
 -26   6  13      213.79       88.68    163.08 o 
 -24   6  13     1869.75     3374.37    246.23 o 
 -22   6  13     2592.19     2920.51    235.09 o 
 -20   6  13      594.08      805.97    182.63 o 
 -18   6  13     6356.09     5919.76    292.25 o 
 -16   6  13    48366.69    51526.37   1353.15 o 
 -14   6  13    10614.58    12130.55    349.62 o 
 -12   6  13     3175.29     3848.24    217.24 o 
 -10   6  13    40715.94    42670.10   1067.34 o 
  -8   6  13    28560.17    29127.26    758.66 o 
  -6   6  13    41032.04    42317.25   1098.46 o 
  -4   6  13     1904.80     2194.85    174.54 o 
  -2   6  13    53633.23    55860.16   1361.85 o 
   0   6  13    26641.05    25411.92    705.72 o 
   2   6  13       69.76       62.34    137.10 o 
   4   6  13    55146.77    55633.38   1383.19 o 
   6   6  13      677.64      385.75    126.88 o 
   8   6  13    19309.39    17482.35    661.81 o 
  10   6  13    67221.14    70426.66   2288.64 o 
  12   6  13     8376.18     7669.29    391.97 o 
  14   6  13      114.20       99.50    203.18 o 
  16   6  13     6575.66     6228.69    321.01 o 
  18   6  13     4322.85     4957.05    298.28 o 
  20   6  13    10360.99     9034.10    394.81 o 
  22   6  13     5118.62     5517.98    398.81 o 
  24   6  13     3729.92     3634.04    285.09 o 
  26   6  13        3.68       81.88    238.38 o 
  28   6  13     4179.48     4081.42    356.59 o 
 -43   7  13     2791.92     3824.52    759.48 o 
 -41   7  13     1492.87     1730.90    363.05 o 
 -39   7  13     2907.06     2786.59    369.84 o 
 -37   7  13        6.73      107.23    288.73 o 
 -35   7  13     6059.34     5829.93    427.13 o 
 -33   7  13     3920.50     3337.03    343.33 o 
 -31   7  13      525.00      912.33    297.67 o 
 -29   7  13    13670.87    11989.96    562.51 o 
 -27   7  13     1190.81      924.85    192.90 o 
 -25   7  13     9478.03     9319.39    361.24 o 
 -23   7  13    12819.96    13487.64    440.08 o 
 -21   7  13     7614.72     7346.40    301.35 o 
 -19   7  13    15668.93    15426.64    478.02 o 
 -17   7  13     3296.80     3290.33    215.76 o 
 -15   7  13     4154.94     4201.40    229.32 o 
 -13   7  13     3629.34     4319.66    225.76 o 
 -11   7  13     2486.55     2660.70    190.66 o 
  -9   7  13     7855.70     8365.09    328.80 o 
  -7   7  13      139.61      128.12    149.20 o 
  -5   7  13     6519.96     6782.46    286.02 o 
  -3   7  13     6461.01     7396.80    319.11 o 
  -1   7  13     7282.89     6858.48    312.89 o 
   1   7  13    16202.99    16833.93    459.81 o 
   3   7  13     4358.48     4404.29    324.95 o 
   5   7  13    13353.42    12768.24    497.29 o 
   7   7  13    16876.80    16039.49    602.89 o 
   9   7  13       44.60       13.56    200.77 o 
  11   7  13     6701.46     6490.63    388.30 o 
  13   7  13        3.23       64.71    203.05 o 
  15   7  13     2032.03     2179.84    249.99 o 
  17   7  13     1515.81     1600.89    248.88 o 
  19   7  13      328.28      454.42    223.74 o 
  21   7  13       32.25       53.18    218.57 o 
  23   7  13     2256.35     2561.93    276.07 o 
  25   7  13     1611.50     1601.80    236.57 o 
  27   7  13       89.92        7.00    248.74 o 
 -40   8  13     2368.57     2846.99    386.81 o 
 -38   8  13     3024.35     2725.13    368.12 o 
 -36   8  13     3025.53     2939.98    353.45 o 
 -34   8  13     4445.43     3546.43    357.88 o 
 -32   8  13      412.26      987.73    306.51 o 
 -30   8  13     8689.17     8431.43    507.35 o 
 -28   8  13     4898.80     4729.76    525.05 o 
 -26   8  13     2547.02     1824.22    225.74 o 
 -24   8  13      264.63      388.38    171.37 o 
 -22   8  13     1451.13     1613.94    210.89 o 
 -20   8  13    35425.13    36109.07   1053.09 o 
 -18   8  13     5601.28     7081.93    331.12 o 
 -16   8  13     2757.23     2969.01    195.11 o 
 -14   8  13     1135.90      922.08    167.11 o 
 -12   8  13     1702.14     1678.52    182.69 o 
 -10   8  13    15080.39    15590.72    491.01 o 
  -8   8  13    10687.30    12049.07    390.59 o 
  -6   8  13    36318.27    35712.59    923.46 o 
  -4   8  13     9681.33     9102.20    356.89 o 
  -2   8  13    12348.47    11342.34    375.77 o 
   0   8  13    34923.45    33984.02    905.25 o 
   2   8  13      139.45      256.22    178.99 o 
   4   8  13    32519.76    30167.78    927.30 o 
   6   8  13    45844.77    47310.97   1546.58 o 
   8   8  13      777.96      808.63    299.28 o 
  10   8  13     5324.85     4491.08    334.81 o 
  12   8  13     1508.44     1421.60    236.70 o 
  14   8  13    24251.57    23827.31    854.46 o 
  16   8  13    16069.86    15123.19    654.09 o 
  18   8  13      975.01      972.78    232.11 o 
  20   8  13    12522.48    12940.16    551.85 o 
  22   8  13       11.81      263.80    222.00 o 
  24   8  13     5017.71     6311.61    430.31 o 
  26   8  13     4518.87     4412.55    339.68 o 
 -39   9  13     4829.16     4059.47    393.54 o 
 -37   9  13        5.11        0.00    288.67 o 
 -35   9  13     4592.02     4237.69    397.27 o 
 -33   9  13     4541.35     4141.10    385.70 o 
 -31   9  13      350.65      199.86    288.12 o 
 -29   9  13     1959.63     1796.72    309.28 o 
 -27   9  13       30.18       73.82    269.09 o 
 -25   9  13     8249.00     8379.05    389.16 o 
 -23   9  13     7414.36     7105.18    375.84 o 
 -21   9  13     1530.81     1243.99    195.11 o 
 -19   9  13     3108.91     3339.57    223.82 o 
 -17   9  13     1314.91     1382.14    191.75 o 
 -15   9  13    11993.83    11821.49    410.48 o 
 -13   9  13     1895.90     1873.44    206.49 o 
 -11   9  13     7067.86     6989.69    338.22 o 
  -9   9  13      605.74      570.25    230.49 o 
  -7   9  13    15304.08    14964.15    479.21 o 
  -5   9  13    23358.57    22034.67    608.78 o 
  -3   9  13      480.57      328.33    175.09 o 
  -1   9  13     6338.43     6417.54    292.53 o 
   1   9  13     3827.01     3069.45    330.82 o 
   3   9  13     8440.86     8722.03    499.17 o 
   5   9  13    10510.28    10218.38    495.70 o 
   7   9  13      213.78      617.44    311.59 o 
   9   9  13     8205.31     8154.75    409.32 o 
  11   9  13     4170.79     3352.42    303.63 o 
  13   9  13     2002.02     2541.42    292.84 o 
  15   9  13     5371.94     5353.41    638.47 o 
  17   9  13     1766.52     1927.43    269.76 o 
  19   9  13     1558.30     1670.28    265.96 o 
  21   9  13      892.98     1163.57    252.50 o 
  23   9  13     3643.40     3946.59    332.52 o 
  25   9  13      523.76      343.58    233.57 o 
 -36  10  13      428.94       30.84    310.11 o 
 -34  10  13       85.27       32.38    277.49 o 
 -32  10  13     5871.73     5462.57    429.59 o 
 -30  10  13     3154.74     3247.41    350.65 o 
 -28  10  13     4767.93     4072.80    368.93 o 
 -26  10  13     3276.41     2878.71    350.00 o 
 -24  10  13     3283.01     3451.20    300.39 o 
 -22  10  13    20933.10    21796.26    694.89 o 
 -20  10  13    15055.16    15272.38    596.81 o 
 -18  10  13    20021.35    19902.22    648.16 o 
 -16  10  13     3377.70     3067.34    219.94 o 
 -14  10  13    11197.65    10776.42    354.49 o 
 -12  10  13      141.35       68.31    174.35 o 
 -10  10  13      969.54     1185.38    198.06 o 
  -8  10  13      203.56      424.73    205.22 o 
  -6  10  13      709.58      293.85    174.65 o 
  -4  10  13     4062.29     4763.37    255.66 o 
  -2  10  13      217.18      229.90    196.92 o 
   0  10  13       30.27      496.06    195.04 o 
   2  10  13      334.64      419.95    193.47 o 
   4  10  13     2554.92     2832.72    278.38 o 
   6  10  13      614.31      537.29    224.13 o 
   8  10  13     1765.01     2193.94    260.90 o 
  10  10  13     3880.21     3997.02    321.63 o 
  12  10  13     3337.57     3152.38    293.01 o 
  14  10  13     2722.35     2822.22    302.73 o 
  16  10  13      218.93      323.95    237.20 o 
  18  10  13     1109.54      721.93    233.94 o 
  20  10  13      286.04      319.64    225.85 o 
  22  10  13     1469.20     1955.71    373.35 o 
 -35  11  13       84.12       24.25    400.76 o 
 -33  11  13     1716.08     2120.26    350.46 o 
 -31  11  13     1121.06      411.46    304.49 o 
 -29  11  13     1248.42      777.62    310.73 o 
 -27  11  13     3065.44     2434.44    336.91 o
[truncated: 150,252 more chars]
